# Supplementary material for: Wolbachia and its pWCP plasmid show differential dynamics during the development of Culex mosquitoes
Source: Microbiol Spectr. 2025 Mar 31;13(5):e00046-25. doi: 10.1128/spectrum.00046-25 (PMC12054023; doi:10.1128/spectrum.00046-25)
Supplement: Table S2 — Raw qPCR data for Culex pipiens molestus. [file spectrum.00046-25-s0003.xlsx]

## Sheet: Feuil1
ID_tube	Species	Stages	individual_number	sampling_date	extraction_date	qPCR_date	Cp ACE2		Cp_mean_ACE2	Concentration_ace2		Concentration_mean_ace2	Cp wsp		Cp_mean_wsp	Concentration_wsp		Concentration_mean_wsp	Cp GP11		Cp_mean_GP11	Concentration_GP11		concentration_mean_GP11	wsp_ACE2	GP11_ACE2	GP11_wsp
Cel_L1_1	Culex pipiens molestus	L1	1	2024-02-01	2024-02-13	2024-04-05	22.94	22.81	22.875	4.88e-06	5.31e-06	5.095e-06	24.15	23.8	23.975	2.28e-06	2.88e-06	2.58e-06	22.91	22.02	22.465	5.65e-06	1.01e-05	7.875e-06	0.506379	1.54563	3.05233
Cel_L1_3	Culex pipiens molestus	L1	3	2024-02-01	2024-02-13	2024-04-05	23.98	24.18	24.08	2.48e-06	2.17e-06	2.325e-06	24.73	24.88	24.805	1.57e-06	1.42e-06	1.495e-06	23.99	23.32	23.655	2.78e-06	4.33e-06	3.555e-06	0.643011	1.52903	2.37793
Cel_L1_4	Culex pipiens molestus	L1	4	2024-02-01	2024-02-13	2024-04-05	24.92	24.32	24.62	1.34e-06	1.99e-06	1.665e-06	25.86	25.86	25.86	7.46e-07	7.46e-07	7.46e-07	24.62	24.01	24.315	1.84e-06	2.75e-06	2.295e-06	0.448048	1.37838	3.07641
Cel_L1_5	Culex pipiens molestus	L1	5	2024-02-01	2024-02-13	2024-04-05	23.6	23.72	23.66	3.17e-06	2.93e-06	3.05e-06	26.28	25.8	26.04	5.67e-07	7.76e-07	6.715e-07	24.61	23.8	24.205	1.85e-06	3.15e-06	2.5e-06	0.220164	0.819672	3.72301
Cel_L1_6	Culex pipiens molestus	L1	6	2024-02-01	2024-02-13	2024-04-05	22.33	22.37	22.35	7.27e-06	7.07e-06	7.17e-06	23.89	23.82	23.855	2.71e-06	2.84e-06	2.775e-06	22.68	22.07	22.375	6.57e-06	9.79e-06	8.18e-06	0.387029	1.14086	2.94775
Cel_L1_7	Culex pipiens molestus	L1	7	2024-02-01	2024-02-13	2024-04-05	23.13	22.78	22.955	4.3e-06	5.4e-06	4.85e-06	25.25	24.85	25.05	1.11e-06	1.45e-06	1.28e-06	23.33	22.47	22.9	4.29e-06	7.52e-06	5.905e-06	0.263918	1.21753	4.61328
Cel_L1_8	Culex pipiens molestus	L1	8	2024-02-01	2024-02-13	2024-04-05	23.45	23.55	23.5	3.49e-06	3.27e-06	3.38e-06	28.29	27.52	27.905	1.52e-07	2.53e-07	2.025e-07	25.34	24.86	25.1	1.15e-06	1.57e-06	1.36e-06	0.0599112	0.402367	6.71605
Cel_L1_9	Culex pipiens molestus	L1	9	2024-02-01	2024-02-13	2024-04-05	23.07	22.98	23.025	4.49e-06	4.75e-06	4.62e-06	25.69	25.19	25.44	8.33e-07	1.16e-06	9.965e-07	24.21	23.88	24.045	2.4e-06	2.99e-06	2.695e-06	0.215693	0.583333	2.70447
Cel_L1_10	Culex pipiens molestus	L1	10	2024-02-01	2024-02-13	2024-04-05	22.97	23.03	23	4.79e-06	4.59e-06	4.69e-06	26.56		26.56	4.73e-07	/	4.73e-07	24.15	23.87	24.01	2.5e-06	3.01e-06	2.755e-06	0.100853	0.58742	5.82452
Cel_L1_11	Culex pipiens molestus	L1	11	2024-02-01	2024-02-13	2024-04-05	22.72	22.6	22.66	5.61e-06	6.09e-06	5.85e-06	25.75	25.15	25.45	8.03e-07	1.19e-06	9.965e-07	23.7	23.18	23.44	3.36e-06	4.72e-06	4.04e-06	0.170342	0.690598	4.05419
Cel_L1_12	Culex pipiens molestus	L1	12	2024-02-01	2024-02-13	2024-04-05	23.4	23.47	23.435	3.6e-06	3.44e-06	3.52e-06	26.14	26.01	26.075	6.22e-07	6.77e-07	6.495e-07	23.89	23.11	23.5	2.97e-06	4.97e-06	3.97e-06	0.184517	1.12784	6.11239
Cel_L1_13	Culex pipiens molestus	L1	13	2024-02-01	2024-02-13	2024-04-05	21.93	22.46	22.195	9.44e-06	6.68e-06	8.06e-06	26.33	26.22	26.275	5.49e-07	5.92e-07	5.705e-07	24.78	24.24	24.51	1.65e-06	2.35e-06	2e-06	0.0707816	0.248139	3.5057
Cel_L1_14	Culex pipiens molestus	L1	14	2024-02-01	2024-02-13	2024-04-05	24.21	24.33	24.27	2.13e-06	1.98e-06	2.055e-06	25.17	24.66	24.915	1.17e-06	1.64e-06	1.405e-06	23.21	22.91	23.06	4.63e-06	5.66e-06	5.145e-06	0.683698	2.50365	3.66192
Cel_L1_15	Culex pipiens molestus	L1	15	2024-02-01	2024-02-13	2024-04-05	21.84	22.03	21.935	1e-05	8.85e-06	9.425e-06	26.18		26.18	6.06e-07	/	6.06e-07	23.05	23.08	23.065	5.17e-06	5.06e-06	5.115e-06	0.0642971	0.542706	8.44059
Cel_L1_16	Culex pipiens molestus	L1	16	2024-02-01	2024-02-13	2024-04-05	22.71	22.69	22.7	5.66e-06	5.75e-06	5.705e-06	25.16	24.86	25.01	1.18e-06	1.44e-06	1.31e-06	22.65	23.23	22.94	6.68e-06	4.59e-06	5.635e-06	0.229623	0.98773	4.30153
Cel_L1_18	Culex pipiens molestus	L1	18	2024-02-01	2024-02-13	2024-04-15	27.2	26.83	27.015	3.59e-06	4.53e-06	4.06e-06	27.93	28.06	27.995	1.46e-06	1.34e-06	1.4e-06	25.42	25.7	25.56	5.5e-06	4.52e-06	5.01e-06	0.344828	1.23399	3.57857
Cel_L1_19	Culex pipiens molestus	L1	19	2024-02-01	2024-02-13	2024-04-15	26.59	26.54	26.565	5.28e-06	5.45e-06	5.365e-06	27.45	27.41	27.43	1.99e-06	2.05e-06	2.02e-06	26.03	25.87	25.95	3.61e-06	4.04e-06	3.825e-06	0.376514	0.712954	1.89356
Cel_L1_22	Culex pipiens molestus	L1	22	2024-02-01	2024-02-13	2024-04-16	25.61	25.47	25.54	3.3e-06	3.61e-06	3.455e-06	26.32	26.08	26.2	1.54e-06	1.81e-06	1.675e-06	24.52	24.37	24.445	3.46e-06	3.83e-06	3.645e-06	0.484805	1.05499	2.17612
Cel_L1_23	Culex pipiens molestus	L1	23	2024-02-01	2024-02-13	2024-04-16	25.61	25.35	25.48	3.31e-06	3.91e-06	3.61e-06	25.89	25.92	25.905	2.05e-06	2.01e-06	2.03e-06	23.94	23.94	23.94	5.11e-06	5.12e-06	5.115e-06	0.562327	1.4169	2.5197
Cel_L1_25	Culex pipiens molestus	L1	25	2024-02-01	2024-02-13	2024-04-16	24.53	24.75	24.64	6.58e-06	5.73e-06	6.155e-06	25.76	25.76	25.76	2.23e-06	2.23e-06	2.23e-06	23.61	23.78	23.695	6.37e-06	5.7e-06	6.035e-06	0.362307	0.980504	2.70628
Cel_L2_5	Culex pipiens molestus	L2	37	2024-02-03	2024-02-14	2024-04-05	21.06	21.11	21.085	1.66e-05	1.6e-05	1.63e-05	25.01		25.01	1.3e-06		1.3e-06	21.73	22.74	22.235	1.23e-05	6.33e-06	9.315e-06	0.0797546	0.571472	7.16538
Cel_L2_8	Culex pipiens molestus	L2	40	2024-02-03	2024-02-14	2024-04-05	22.05	22.25	22.15	8.74e-06	7.63e-06	8.185e-06	23.63	23.39	23.51	3.23e-06	3.77e-06	3.5e-06	20.86	20.85	20.855	2.17e-05	2.19e-05	2.18e-05	0.427611	2.66341	6.22857
Cel_L2_10	Culex pipiens molestus	L2	42	2024-02-03	2024-02-14	2024-04-05	24.8	25.14	24.97	1.45e-06	1.16e-06	1.305e-06	28.31	28.13	28.22	1.51e-07	1.69e-07	1.6e-07	26.03	27.05	26.54	7.26e-07	3.73e-07	5.495e-07	0.122605	0.421073	3.43437
Cel_L2_12	Culex pipiens molestus	L2	44	2024-02-03	2024-02-14	2024-04-05	24.84	24.72	24.78	1.41e-06	1.53e-06	1.47e-06	27.64	26.98	27.31	2.32e-07	3.59e-07	2.955e-07	25.77	26.43	26.1	8.62e-07	5.61e-07	7.115e-07	0.20102	0.484014	2.40778
Cel_L2_13	Culex pipiens molestus	L2	45	2024-02-03	2024-02-14	2024-04-05	21.74	22.38	22.06	1.07e-05	7.03e-06	8.865e-06	24.34	24.49	24.415	2.03e-06	1.84e-06	1.935e-06	22.77	23	22.885	6.2e-06	5.33e-06	5.765e-06	0.218274	0.65031	2.97933
Cel_L2_14	Culex pipiens molestus	L2	46	2024-02-03	2024-02-14	2024-04-05	21.99	21.88	21.935	9.08e-06	9.73e-06	9.405e-06	24.27	24.8	24.535	2.11e-06	1.49e-06	1.8e-06	21.25	21.27	21.26	1.68e-05	1.66e-05	1.67e-05	0.191388	1.77565	9.27778
Cel_L2_15	Culex pipiens molestus	L2	47	2024-02-03	2024-02-14	2024-04-05	22.64	23.29	22.965	5.92e-06	3.88e-06	4.9e-06	25.48	24.73	25.105	9.61e-07	1.57e-06	1.2655e-06	22.45		22.45	7.66e-06		7.66e-06	0.258265	1.56327	6.05294
Cel_L2_16	Culex pipiens molestus	L2	48	2024-02-03	2024-02-14	2024-04-05	24.11	23.9	24.005	2.28e-06	2.61e-06	2.445e-06	26.37	25.78	26.075	5.35e-07	7.89e-07	6.62e-07	24		24	2.77e-06		2.77e-06	0.270757	1.13292	4.18429
Cel_L2_17	Culex pipiens molestus	L2	49	2024-02-03	2024-02-14	2024-04-15	25.66	25.85	25.755	9.57e-06	8.5e-06	9.035e-06	26.54	26.8	26.67	3.63e-06	3.07e-06	3.35e-06	24.37	24.33	24.35	1.13e-05	1.16e-05	1.145e-05	0.37078	1.26729	3.41791
Cel_L2_18	Culex pipiens molestus	L2	50	2024-02-03	2024-02-14	2024-04-15	26.4	26.33	26.365	5.96e-06	6.23e-06	6.095e-06	28.27	28.45	28.36	1.17e-06	1.04e-06	1.105e-06	25.54	26	25.77	5.06e-06	3.68e-06	4.37e-06	0.181296	0.716981	3.95475
Cel_L2_19	Culex pipiens molestus	L2	51	2024-02-03	2024-02-14	2024-04-15	24.31	23.82	24.065	2.27e-05	3.1e-05	2.685e-05	26.62	26.46	26.54	3.46e-06	3.84e-06	3.65e-06	24.37	24.34	24.355	1.13e-05	1.15e-05	1.14e-05	0.13594	0.424581	3.12329
Cel_L2_20	Culex pipiens molestus	L2	52	2024-02-03	2024-02-14	2024-04-15	25.28	25.45	25.365	1.22e-05	1.09e-05	1.155e-05	27.05	27.07	27.06	2.6e-06	2.57e-06	2.585e-06	25.02	24.81	24.915	7.22e-06	8.38e-06	7.8e-06	0.22381	0.675325	3.01741
Cel_L2_21	Culex pipiens molestus	L2	53	2024-02-03	2024-02-15	2024-04-15	23.58	23.59	23.585	3.62e-05	3.58e-05	3.6e-05	25.04	25.03	25.035	9.76e-06	9.78e-06	9.77e-06	23.28	23	23.14	2.38e-05	2.89e-05	2.635e-05	0.271389	0.731944	2.69703
Cel_L2_22	Culex pipiens molestus	L2	54	2024-02-03	2024-02-15	2024-04-16	22.81	22.84	22.825	1.96e-05	1.91e-05	1.935e-05	25.16	24.75	24.955	3.3e-06	4.35e-06	3.825e-06	23.13	22.94	23.035	8.84e-06	1e-05	9.42e-06	0.197674	0.486822	2.46275
Cel_L2_23	Culex pipiens molestus	L2	55	2024-02-03	2024-02-15	2024-04-16	21.9	21.9	21.9	3.48e-05	3.47e-05	3.475e-05	24.49	24.27	24.38	5.13e-06	5.94e-06	5.535e-06	22.43	22.44	22.435	1.41e-05	1.41e-05	1.41e-05	0.159281	0.405755	2.54743
Cel_L2_24	Culex pipiens molestus	L2	56	2024-02-03	2024-02-15	2024-04-16	22.18	22.12	22.15	2.91e-05	3.01e-05	2.96e-05	25.5	24.77	25.135	2.65e-06	4.27e-06	3.46e-06	22.99	22.97	22.98	9.71e-06	9.81e-06	9.76e-06	0.116892	0.32973	2.82081
Cel_L2_25	Culex pipiens molestus	L2	57	2024-02-03	2024-02-15	2024-04-16	22.31	22.35	22.33	2.67e-05	2.62e-05	2.645e-05	24.48	24.38	24.43	5.18e-06	5.54e-06	5.36e-06	22.57	22.56	22.565	1.29e-05	1.29e-05	1.29e-05	0.202647	0.487713	2.40672
Cel_L3_1	Culex pipiens molestus	L3	63	2024-02-05	2024-02-15	2024-04-11	19.55	19.5	19.525	5.79e-05	5.97e-05	5.88e-05	25.1	24.83	24.965	1.51e-06	1.8e-06	1.655e-06	22.13	21.94	22.035	1.09e-05	1.23e-05	1.16e-05	0.0281463	0.197279	7.00906
Cel_L3_3	Culex pipiens molestus	L3	65	2024-02-05	2024-02-15	2024-04-11	19.08	19.1	19.09	7.84e-05	7.71e-05	7.775e-05	26.88	26.84	26.86	4.7e-07	4.82e-07	4.76e-07	24.23	24.11	24.17	2.79e-06	3e-06	2.895e-06	0.00612219	0.0372347	6.08193
Cel_L3_5	Culex pipiens molestus	L3	67	2024-02-05	2024-02-15	2024-04-11	18.66	18.61	18.635	0.000102	0.000106	0.000104	20.78	21.65	21.215	2.54e-05	1.44e-05	1.99e-05	18.8	18.83	18.815	9.5e-05	9.34e-05	9.42e-05	0.191346	0.905769	4.73367
Cel_L3_6	Culex pipiens molestus	L3	68	2024-02-05	2024-02-15	2024-04-11	22.54	22.73	22.635	8.53e-06	7.53e-06	8.03e-06	24.67	24.32	24.495	1.99e-06	2.51e-06	2.25e-06	21.89	21.87	21.88	1.27e-05	1.29e-05	1.28e-05	0.280199	1.59402	5.68889
Cel_L3_7	Culex pipiens molestus	L3	69	2024-02-05	2024-02-15	2024-04-11	20.07	19.89	19.98	4.15e-05	4.66e-05	4.405e-05	24.74	24.52	24.63	1.91e-06	2.2e-06	2.055e-06	22.17	22.23	22.2	1.06e-05	1.02e-05	1.04e-05	0.0466515	0.236095	5.06083
Cel_L3_8	Culex pipiens molestus	L3	70	2024-02-05	2024-02-15	2024-04-11	21	21.1	21.05	2.28e-05	2.15e-05	2.215e-05	23.71	23.93	23.82	3.74e-06	3.25e-06	3.495e-06	20.89	21.04	20.965	2.43e-05	2.22e-05	2.325e-05	0.157788	1.04966	6.65236
Cel_L3_9	Culex pipiens molestus	L3	71	2024-02-05	2024-02-15	2024-04-11	25.4	25.04	25.22	1.36e-06	1.71e-06	1.535e-06	25.62	25.53	25.575	1.07e-06	1.14e-06	1.105e-06	22.84	22.53	22.685	6.89e-06	8.42e-06	7.655e-06	0.71987	4.98697	6.9276
Cel_L3_11	Culex pipiens molestus	L3	73	2024-02-05	2024-02-15	2024-04-11	19.5	19.59	19.545	5.99e-05	5.66e-05	5.825e-05	22.67	22.77	22.72	7.39e-06	6.94e-06	7.165e-06	20.62	20.62	20.62	2.9e-05	2.9e-05	2.9e-05	0.123004	0.497854	4.04745
Cel_L3_12	Culex pipiens molestus	L3	74	2024-02-05	2024-02-15	2024-04-11	22.51	22.71	22.61	8.68e-06	7.63e-06	8.155e-06	28.05	27.91	27.98	2.19e-07	2.39e-07	2.29e-07	26.44	26.03	26.235	6.64e-07	8.65e-07	7.645e-07	0.0280809	0.0937462	3.33843
Cel_L3_14	Culex pipiens molestus	L3	76	2024-02-05	2024-02-15	2024-04-11	26.44	26.34	26.39	6.98e-07	7.43e-07	7.205e-07	26.91	26.75	26.83	4.62e-07	5.13e-07	4.875e-07	24.03	24.03	24.03	3.17e-06	3.17e-06	3.17e-06	0.676613	4.39972	6.50256
Cel_L3_15	Culex pipiens molestus	L3	77	2024-02-05	2024-02-15	2024-04-11	21.85	21.74	21.795	1.32e-05	1.42e-05	1.37e-05	24.77	24.74	24.755	1.86e-06	1.91e-06	1.885e-06	21.8	21.85	21.825	1.35e-05	1.31e-05	1.33e-05	0.137591	0.970803	7.0557
Cel_L3_18	Culex pipiens molestus	L3	80	2024-02-05	2024-02-15	2024-04-15	24.55	24.58	24.565	1.94e-05	1.91e-05	1.925e-05	27.55	27.69	27.62	1.88e-06	1.71e-06	1.795e-06	25.17	25.25	25.21	6.51e-06	6.16e-06	6.335e-06	0.0932468	0.329091	3.52925
Cel_L3_20	Culex pipiens molestus	L3	82	2024-02-05	2024-02-15	2024-04-15	23.36	23.29	23.325	4.16e-05	4.34e-05	4.25e-05	27.04	26.7	26.87	2.62e-06	3.28e-06	2.95e-06	24.37	24.69	24.53	1.13e-05	9.1e-06	1.02e-05	0.0694118	0.24	3.45763
Cel_L3_22	Culex pipiens molestus	L3	84	2024-02-05	2024-02-15	2024-04-16	21.44	21.4	21.42	4.66e-05	4.78e-05	4.72e-05	25.93	25.95	25.94	2e-06	1.96e-06	1.98e-06	23.81	23.57	23.69	5.58e-06	6.56e-06	6.07e-06	0.0419492	0.128602	3.06566
Cel_L3_23	Culex pipiens molestus	L3	85	2024-02-05	2024-02-15	2024-04-16	21.68	21.68	21.68	3.99e-05	3.99e-05	3.99e-05	25.26	25.24	25.25	3.1e-06	3.13e-06	3.115e-06	22.74	22.9	22.82	1.15e-05	1.03e-05	1.09e-05	0.0780702	0.273183	3.4992
Cel_L3_24	Culex pipiens molestus	L3	86	2024-02-05	2024-02-15	2024-04-16	22.74	22.48	22.61	2.04e-05	2.4e-05	2.22e-05	25.85	26.11	25.98	2.1e-06	1.77e-06	1.935e-06	22.97	22.77	22.87	9.82e-06	1.12e-05	1.051e-05	0.0871622	0.473423	5.43152
Cel_L3_25	Culex pipiens molestus	L3	87	2024-02-05	2024-02-15	2024-04-16	21.79	21.81	21.8	3.72e-05	3.68e-05	3.7e-05	26.64	26.6	26.62	1.25e-06	1.29e-06	1.27e-06	23.17	23.23	23.2	8.6e-06	8.24e-06	8.42e-06	0.0343243	0.227568	6.62992
Cel_L4_1	Culex pipiens molestus	L4	95	2024-02-07	2024-02-16	2024-04-11	17.64	18.08	17.86	0.000197	0.000149	0.000173	22.67	22.26	22.465	7.37e-06	9.64e-06	8.505e-06	20.48	21.1	20.79	3.18e-05	2.13e-05	2.655e-05	0.0491618	0.153468	3.12169
Cel_L4_2	Culex pipiens molestus	L4	96	2024-02-07	2024-02-16	2024-04-11	19.61	19.47	19.54	5.56e-05	6.07e-05	5.815e-05	22.33	21.99	22.16	9.22e-06	1.16e-05	1.041e-05	19.58	19.63	19.605	5.74e-05	5.55e-05	5.645e-05	0.17902	0.970765	5.42267
Cel_L4_4	Culex pipiens molestus	L4	98	2024-02-07	2024-02-16	2024-04-11	19.81	21.22	20.515	4.9e-05	1.98e-05	3.44e-05	21.28	20.98	21.13	1.83e-05	2.24e-05	2.035e-05	18.63	18.83	18.73	0.000106	9.32e-05	9.96e-05	0.59157	2.89535	4.89435
Cel_L4_5	Culex pipiens molestus	L4	99	2024-02-07	2024-02-16	2024-04-11	18.84	18.71	18.775	9.14e-05	9.9e-05	9.52e-05	24.24	24.13	24.185	2.64e-06	2.84e-06	2.74e-06	22.06	21.87	21.965	1.14e-05	1.29e-05	1.215e-05	0.0287815	0.127626	4.43431
Cel_L4_6	Culex pipiens molestus	L4	100	2024-02-07	2024-02-16	2024-04-11	17.57	17.21	17.39	0.000206	0.000259	0.0002325	22.35	22.88	22.615	9.13e-06	6.42e-06	7.775e-06	21.03	20.23	20.63	2.23e-05	3.76e-05	2.995e-05	0.0334409	0.128817	3.85209
Cel_L4_7	Culex pipiens molestus	L4	101	2024-02-07	2024-02-16	2024-04-11	15.22	15.21	15.215	0.000932	0.000937	0.0009345	18.77	19.96	19.365	9.49e-05	4.35e-05	6.92e-05	18.42	16.16	17.29	0.000121	0.000528	0.0003245	0.0740503	0.347245	4.68931
Cel_L4_8	Culex pipiens molestus	L4	102	2024-02-07	2024-02-16	2024-04-11	17.84	17.9	17.87	0.000174	0.000167	0.0001705	19.66	19.18	19.42	5.29e-05	7.25e-05	6.27e-05	18.18	18.28	18.23	0.000142	0.000133	0.0001375	0.367742	0.806452	2.19298
Cel_L4_9	Culex pipiens molestus	L4	103	2024-02-07	2024-02-16	2024-04-11	20.67	20.82	20.745	2.83e-05	2.57e-05	2.7e-05	23.78	23.86	23.82	3.58e-06	3.4e-06	3.49e-06	21.27	21.53	21.4	1.91e-05	1.61e-05	1.76e-05	0.129259	0.651852	5.04298
Cel_L4_10	Culex pipiens molestus	L4	104	2024-02-07	2024-02-16	2024-04-11	21.78	21.83	21.805	1.39e-05	1.34e-05	1.365e-05	24.19	24.8	24.495	2.73e-06	1.83e-06	2.28e-06	22.65	22.63	22.64	7.77e-06	7.87e-06	7.82e-06	0.167033	0.572894	3.42982
Cel_L4_11	Culex pipiens molestus	L4	105	2024-02-07	2024-02-16	2024-04-11	23.36	23.01	23.185	5.03e-06	6.29e-06	5.66e-06	24.05	23.96	24.005	2.99e-06	3.17e-06	3.08e-06	22.07	22.25	22.16	1.14e-05	1.01e-05	1.075e-05	0.54417	1.89929	3.49026
Cel_L4_12	Culex pipiens molestus	L4	106	2024-02-07	2024-02-16	2024-04-11	21.05	20.96	21.005	2.21e-05	2.35e-05	2.28e-05	22.61	22.65	22.63	7.69e-06	7.49e-06	7.59e-06	21.22	21.47	21.345	1.97e-05	1.68e-05	1.825e-05	0.332895	0.800439	2.40448
Cel_L4_13	Culex pipiens molestus	L4	107	2024-02-07	2024-02-16	2024-04-11	18.02	17.09	17.555	0.000154	0.00028	0.000217	19.76	19.73	19.745	4.96e-05	5.07e-05	5.015e-05	17.91	17.9	17.905	0.000169	0.00017	0.0001695	0.231106	0.781106	3.37986
Cel_L4_14	Culex pipiens molestus	L4	108	2024-02-07	2024-02-16	2024-04-11	16.78	16.74	16.76	0.000343	0.000352	0.0003475	19.58	19.53	19.555	5.6e-05	5.76e-05	5.68e-05	17.76	17.35	17.555	0.000187	0.000244	0.0002155	0.163453	0.620144	3.79401
Cel_L4_15	Culex pipiens molestus	L4	109	2024-02-07	2024-02-16	2024-04-11	16.92	16.99	16.955	0.000313	0.0003	0.0003065	20.09	19.22	19.655	4e-05	7.08e-05	5.54e-05	17.03	16.96	16.995	0.000301	0.000314	0.0003075	0.18075	1.00326	5.55054
Cel_L4_16	Culex pipiens molestus	L4	110	2024-02-07	2024-02-16	2024-04-11	18.35	18.52	18.435	0.000125	0.000112	0.0001185	19.93	19.83	19.88	4.45e-05	4.73e-05	4.59e-05	17.18	17.69	17.435	0.000272	0.000196	0.000234	0.387342	1.97468	5.09804
Cel_L4_18	Culex pipiens molestus	L4	112	2024-02-07	2024-02-16	2024-04-15	22.7	22.58	22.64	6.33e-05	6.84e-05	6.585e-05	24.53	24.32	24.425	1.36e-05	1.56e-05	1.46e-05	21.61	21.91	21.76	7.51e-05	6.1e-05	6.805e-05	0.221716	1.03341	4.66096
Cel_L4_19	Culex pipiens molestus	L4	113	2024-02-07	2024-02-16	2024-04-15	23.12	22.92	23.02	4.85e-05	5.52e-05	5.185e-05	24.12	23.97	24.045	1.79e-05	1.97e-05	1.88e-05	21.78	21.62	21.7	6.67e-05	7.44e-05	7.055e-05	0.362584	1.36066	3.75266
Cel_L4_20	Culex pipiens molestus	L4	114	2024-02-07	2024-02-16	2024-04-15	21.34	21.02	21.18	0.000151	0.000185	0.000168	22.41	22.39	22.4	5.48e-05	5.59e-05	5.535e-05	20.94	20.87	20.905	0.000119	0.000125	0.000122	0.329464	0.72619	2.20416
Cel_L4_21	Culex pipiens molestus	L4	115	2024-02-07	2024-02-16	2024-04-15	24.19	24.15	24.17	2.45e-05	2.51e-05	2.48e-05	26.35	26.43	26.39	4.13e-06	3.9e-06	4.015e-06	24.43	24.21	24.32	1.08e-05	1.26e-05	1.17e-05	0.161895	0.471774	2.91407
Cel_L4_22	Culex pipiens molestus	L4	116	2024-02-07	2024-02-16	2024-04-16	21.68	21.7	21.69	4e-05	3.94e-05	3.97e-05	22.77	22.63	22.7	1.6e-05	1.75e-05	1.675e-05	19.25	19.14	19.195	0.000121	0.00013	0.0001255	0.421914	3.16121	7.49254
Cel_L4_23	Culex pipiens molestus	L4	117	2024-02-07	2024-02-16	2024-04-16	22.57	22.5	22.535	2.28e-05	2.37e-05	2.325e-05	22.91	23.15	23.03	1.46e-05	1.24e-05	1.35e-05	20.51	20.29	20.4	5.17e-05	6.02e-05	5.595e-05	0.580645	2.40645	4.14444
Cel_L4_24	Culex pipiens molestus	L4	118	2024-02-07	2024-02-16	2024-04-16	22.44	22.51	22.475	2.47e-05	2.36e-05	2.415e-05	22.74	22.6	22.67	1.63e-05	1.78e-05	1.705e-05	19.93	20	19.965	7.65e-05	7.29e-05	7.47e-05	0.706004	3.09317	4.38123
Cel_L4_25	Culex pipiens molestus	L4	119	2024-02-07	2024-02-16	2024-04-16	18.06	18.28	18.17	0.000396	0.000344	0.00037	21.04	21.29		5e-05	4.22e-05	4.61e-05	19.83	19.5	19.665	8.2e-05	0.000102	9.2e-05	0.124595	0.248649	1.99566
Cel_Ny_1	Culex pipiens molestus	Pupa	127	2024-02-09	2024-02-20	2024-04-12	19.46	19.39	19.425	0.00015	0.000157	0.0001535	19.66	19.36	19.51	9.15e-05	0.000111	0.00010125	17.15	17.26	17.205	0.000455	0.000424	0.0004395	0.659609	2.86319	4.34074
Cel_Ny_2	Culex pipiens molestus	Pupa	128	2024-02-09	2024-02-20	2024-04-12	18.77	18.75	18.76	0.00023	0.000234	0.000232	19.64	19.39	19.515	9.21e-05	0.000109	0.00010055	17.22	17.07	17.145	0.000435	0.000479	0.000457	0.433405	1.96983	4.545
Cel_Ny_3	Culex pipiens molestus	Pupa	129	2024-02-09	2024-02-20	2024-04-12	18.93	18.94	18.935	0.000209	0.000207	0.000208	19.46	19.38	19.42	0.000104	0.00011	0.000107	17.48	17.09	17.285	0.000369	0.000474	0.0004215	0.514423	2.02644	3.93925
Cel_Ny_4	Culex pipiens molestus	Pupa	130	2024-02-09	2024-02-20	2024-04-12	19.21	19.49	19.35	0.000175	0.000147	0.000161	18.59	18.83	18.71	0.000185	0.000158	0.0001715	17.04	17.24	17.14	0.00049	0.000431	0.0004605	1.06522	2.86025	2.68513
Cel_Ny_5	Culex pipiens molestus	Pupa	131	2024-02-09	2024-02-20	2024-04-12	20.18	20.36	20.27	9.54e-05	8.54e-05	9.04e-05	19.44	19.36	19.4	0.000105	0.000111	0.000108	16.64	16.65	16.645	0.000634	0.000629	0.0006315	1.19469	6.98562	5.84722
Cel_Ny_6	Culex pipiens molestus	Pupa	132	2024-02-09	2024-02-20	2024-04-12	21.35	21.19	21.27	4.57e-05	5.07e-05	4.82e-05	20.95	21.04	20.995	3.87e-05	3.65e-05	3.76e-05	18.53	18.4	18.465	0.000187	0.000203	0.000195	0.780083	4.04564	5.18617
Cel_Ny_7	Culex pipiens molestus	Pupa	133	2024-02-09	2024-02-20	2024-04-12	19.78	20.25	20.015	0.000123	9.13e-05	0.00010715	19.64	19.43	19.535	9.23e-05	0.000106	9.915e-05	17.13	16.95	17.04	0.000462	0.000518	0.00049	0.925338	4.57303	4.94201
Cel_Ny_8	Culex pipiens molestus	Pupa	134	2024-02-09	2024-02-20	2024-04-12	18.5	18.5	18.5	0.000272	0.000273	0.0002725	19.87	19.73	19.8	7.91e-05	8.69e-05	8.3e-05	17.72	17.62	17.67	0.000316	0.000337	0.0003265	0.304587	1.19817	3.93373
Cel_Ny_9	Culex pipiens molestus	Pupa	135	2024-02-09	2024-02-20	2024-04-12	16.47	16.01	16.24	0.000976	0.00131	0.001143	16.95	17.43	17.19	0.000552	0.000399	0.0004755	15.91	15.85	15.88	0.00102	0.00106	0.00104	0.41601	0.909886	2.18717
Cel_Ny_10	Culex pipiens molestus	Pupa	136	2024-02-09	2024-02-20	2024-04-12	17.3	17.26	17.28	0.000578	0.000596	0.000587	16.94	16.94	16.94	0.000552	0.000555	0.0005535	16.07	16	16.035	0.000919	0.000959	0.000939	0.94293	1.59966	1.69648
Cel_Ny_11	Culex pipiens molestus	Pupa	137	2024-02-09	2024-02-20	2024-04-12	16.68	16.64	16.66	0.000854	0.000876	0.000865	16.46	16.73	16.595	0.000761	0.000636	0.0006985	15.55	15.82	15.685	0.00129	0.00108	0.001185	0.807514	1.36994	1.69649
Cel_Ny_12	Culex pipiens molestus	Pupa	138	2024-02-09	2024-02-20	2024-04-12	16.61	16.61	16.61	0.000892	0.000891	0.0008915	16.58	16.62	16.6	0.000705	0.000685	0.000695	15.83	15.82	15.825	0.00107	0.00108	0.001075	0.779585	1.20583	1.54676
Cel_Ny_13	Culex pipiens molestus	Pupa	139	2024-02-09	2024-02-20	2024-04-12	17.41	17.8	17.605	0.00054	0.000424	0.000482	19.27	18.85	19.06	0.000118	0.000156	0.000137	17.22	17.24	17.23	0.000437	0.00043	0.0004335	0.284232	0.899378	3.16423
Cel_Ny_14	Culex pipiens molestus	Pupa	140	2024-02-09	2024-02-20	2024-04-12	16.72	17.19	16.955	0.000834	0.000622	0.000728	17.92	17.97	17.945	0.00029	0.000279	0.0002845	16.86	16.75	16.805	0.000551	0.00059	0.0005705	0.390797	0.783654	2.00527
Cel_Ny_15	Culex pipiens molestus	Pupa	141	2024-02-09	2024-02-20	2024-04-12	17.49	17.5	17.495	0.000516	0.000512	0.000514	17.32	17.33	17.325	0.000432	0.000427	0.0004295	16.15	16.16	16.155	0.000872	0.000868	0.00087	0.835603	1.69261	2.02561
Cel_Ny_16	Culex pipiens molestus	Pupa	142	2024-02-09	2024-02-20	2024-04-12	17.73	17.64	17.685	0.000443	0.000468	0.0004555	18.67	18.86	18.765	0.000176	0.000155	0.0001655	17.7	17.73	17.715	0.000319	0.000314	0.0003165	0.363337	0.694841	1.91239
Cel_Ny_17	Culex pipiens molestus	Pupa	143	2024-02-09	2024-02-20	2024-04-15	19.73	19.72	19.725	0.000422	0.000424	0.000423	20.86	20.49	20.675	0.000152	0.000195	0.0001735	19.09	19.2	19.145	0.000424	0.000394	0.000409	0.410165	0.966903	2.35735
Cel_Ny_18	Culex pipiens molestus	Pupa	144	2024-02-09	2024-02-20	2024-04-15	20.73	20.6	20.665	0.000223	0.000242	0.0002325	22.85	22.45	22.65	4.13e-05	5.35e-05	4.74e-05	21.07	21.23	21.15	0.000109	9.75e-05	0.00010325	0.203871	0.444086	2.17827
Cel_Ny_19	Culex pipiens molestus	Pupa	145	2024-02-09	2024-02-20	2024-04-15	21.52	19.97	20.745	0.000135	0.000361	0.000248	20.43	19.72	20.075	0.000202	0.000321	0.0002615	19.05	19.82	19.435	0.000434	0.000256	0.000345	1.05444	1.39113	1.31931
Cel_Ny_20	Culex pipiens molestus	Pupa	146	2024-02-09	2024-02-20	2024-04-15	20.39	20.07	20.23	0.000277	0.000339	0.000308	19.8	20.15	19.975	0.000307	0.000243	0.000275	18.93	18.64	18.785	0.000474	0.000578	0.000526	0.892857	1.70779	1.91273
Cel_Ny_21	Culex pipiens molestus	Pupa	147	2024-02-09	2024-02-20	2024-04-15	20.31	20.29	20.3	0.00029	0.000295	0.0002925	20.47	20.69	20.58	0.000197	0.000171	0.000184	19.59	19.78	19.685	0.0003	0.000263	0.0002815	0.62906	0.962393	1.52989
Cel_F_1	Culex pipiens molestus	Female	159	2024-02-11	2024-02-21	2024-04-12	17.83	18.59	18.21	0.000416	0.000259	0.0003375	16.87	17.08	16.975	0.00058	0.000504	0.000542	15.11	15.41	15.26	0.0017	0.00141	0.001555	1.60593	4.60741	2.869
Cel_F_2	Culex pipiens molestus	Female	160	2024-02-11	2024-02-21	2024-04-12	19.18	19.39	19.285	0.000178	0.000157	0.0001675	18.41	18	18.205	0.000208	0.000274	0.000241	16.3	16.26	16.28	0.000788	0.000814	0.000801	1.43881	4.78209	3.32365
Cel_F_3	Culex pipiens molestus	Female	161	2024-02-11	2024-02-21	2024-04-12	19.69	19.93	19.81	0.000129	0.000111	0.00012	19.89	19.75	19.82	7.8e-05	8.6e-05	8.2e-05	17.78	17.76	17.77	0.000303	0.000307	0.000305	0.683333	2.54167	3.71951
Cel_F_4	Culex pipiens molestus	Female	162	2024-02-11	2024-02-21	2024-04-12	18.62	18.55	18.585	0.000254	0.000264	0.000259	18.15	17.91	18.03	0.000248	0.00029	0.000269	16.07	15.93	16	0.00092	0.00101	0.000965	1.03861	3.72587	3.58736
Cel_F_5	Culex pipiens molestus	Female	163	2024-02-11	2024-02-21	2024-04-12	20.87	21.29	21.08	6.16e-05	4.74e-05	5.45e-05	23.44	23.5	23.47	7.44e-06	7.15e-06	7.295e-06	20.49	20.48	20.485	5.26e-05	5.3e-05	5.28e-05	0.133853	0.968807	7.23783
Cel_F_7	Culex pipiens molestus	Female	165	2024-02-11	2024-02-21	2024-04-12	18.39	17.8	18.095	0.000293	0.000425	0.000359	19.37	19.02	19.195	0.00011	0.00014	0.000125	16.52	16.87	16.695	0.000686	0.000547	0.0006165	0.348189	1.71727	4.932
Cel_F_8	Culex pipiens molestus	Female	166	2024-02-11	2024-02-21	2024-04-12	21.17	21.29	21.23	5.12e-05	4.75e-05	4.935e-05	22.72	22.47	22.595	1.2e-05	1.41e-05	1.305e-05	20.48	20.65	20.565	5.28e-05	4.75e-05	5.015e-05	0.264438	1.01621	3.84291
Cel_F_9	Culex pipiens molestus	Female	167	2024-02-11	2024-02-21	2024-04-12	17.84	17.77	17.805	0.000414	0.000431	0.0004225	17.78	16.97	17.375	0.000317	0.000542	0.0004295	15.93	15.94	15.935	0.001	0.001	0.001	1.01657	2.36686	2.32829
Cel_F_10	Culex pipiens molestus	Female	168	2024-02-11	2024-02-21	2024-04-12	17.9	18.35	18.125	0.000399	0.0003	0.0003495	18.09	18.06	18.075	0.000258	0.000264	0.000261	16.84	16.94	16.89	0.000556	0.000523	0.0005395	0.746781	1.54363	2.06705
Cel_F_11	Culex pipiens molestus	Female	169	2024-02-11	2024-02-21	2024-04-12	17.5	17.6	17.55	0.00051	0.000481	0.0004955	16.46	15.81	16.135	0.00076	0.00117	0.000965	15.32	15.21	15.265	0.00149	0.0016	0.001545	1.94753	3.11806	1.60104
Cel_F_12	Culex pipiens molestus	Female	170	2024-02-11	2024-02-21	2024-04-12	17.24	17.59	17.415	0.000603	0.000484	0.0005435	16.93	16.82	16.875	0.000557	0.000598	0.0005775	15.84	16.13	15.985	0.00106	0.000883	0.0009715	1.06256	1.78749	1.68225
Cel_F_13	Culex pipiens molestus	Female	171	2024-02-11	2024-02-21	2024-04-12	23.12	23.15	23.135	1.51e-05	1.48e-05	1.495e-05	22.45	22.64	22.545	1.43e-05	1.26e-05	1.345e-05	22.02	21.95	21.985	1.96e-05	2.05e-05	2.005e-05	0.899666	1.34114	1.49071
Cel_F_14	Culex pipiens molestus	Female	172	2024-02-11	2024-02-21	2024-04-12	22.48	22.65	22.565	2.25e-05	2.03e-05	2.14e-05	23.26	22.82	23.04	8.34e-06	1.12e-05	9.77e-06	21.2	21.15	21.175	3.33e-05	3.44e-05	3.385e-05	0.456542	1.58178	3.46469
Cel_F_15	Culex pipiens molestus	Female	173	2024-02-11	2024-02-21	2024-04-12	23.88	24.11	23.995	9.34e-06	8.1e-06	8.72e-06	25.23	24.45	24.84	2.26e-06	3.8e-06	3.03e-06	23.85	24.06	23.955	5.97e-06	5.22e-06	5.595e-06	0.347477	0.641628	1.84653
Cel_F_16	Culex pipiens molestus	Female	174	2024-02-11	2024-02-21	2024-04-12	15.46	15.55	15.505	0.00184	0.00173	0.001785	16	14.94	15.47	0.00103	0.00209	0.00156	15.7	15.48	15.59	0.00117	0.00134	0.001255	0.87395	0.703081	0.804487
Cel_F_21	Culex pipiens molestus	Female	179	2024-02-11	2024-02-21	2024-04-15	20.98	20.77	20.875	0.000189	0.000217	0.000203	22.35	21.21	21.78	5.71e-05	0.000121	8.905e-05	19.68	19.65	19.665	0.000282	0.000289	0.0002855	0.43867	1.4064	3.20606
Cel_F_22	Culex pipiens molestus	Female	180	2024-02-11	2024-02-21	2024-04-16	18.32	26.79	22.555	0.000337	1.56e-06	0.00016928	20.25	19.63	19.94	8.39e-05	0.000126	0.00010495	24.96	28.34	26.65	2.56e-06	2.61e-07	1.4105e-06	0.619979	0.00833235	0.0134397
Cel_F_23	Culex pipiens molestus	Female	181	2024-02-11	2024-02-21	2024-04-16	20.88	21	20.94	6.63e-05	6.13e-05	6.38e-05	21.43	21.53	21.48	3.87e-05	3.6e-05	3.735e-05	19.88	19.97	19.925	7.93e-05	7.43e-05	7.68e-05	0.585423	1.20376	2.05622
Cel_F_25	Culex pipiens molestus	Female	183	2024-02-11	2024-02-21	2024-04-16	24.41	24.66	24.535	7.07e-06	6.06e-06	6.565e-06	24.44	24.5	24.47	5.31e-06	5.11e-06	5.21e-06	23.85	23.98	23.915	5.42e-06	4.97e-06	5.195e-06	0.793602	0.791318	0.997121
Cel_M_1	Culex pipiens molestus	Male	211	2024-02-11	2024-02-21	2024-04-16	21.38	21.67	21.525	4.83e-05	4.01e-05	4.42e-05	27.26	27.27	27.265	8.29e-07	8.24e-07	8.265e-07	23.63	23.62	23.625	6.3e-06	6.36e-06	6.33e-06	0.0186991	0.143213	7.6588
Cel_M_2	Culex pipiens molestus	Male	212	2024-02-11	2024-02-21	2024-04-16	20.58	20.84	20.71	8.01e-05	6.78e-05	7.395e-05	24.48	24.09	24.285	5.17e-06	6.71e-06	5.94e-06	21.4	21.88	21.64	2.83e-05	2.05e-05	2.44e-05	0.0803245	0.329953	4.10774
Cel_M_3	Culex pipiens molestus	Male	213	2024-02-11	2024-02-21	2024-04-16	26.45	26.71	26.58	1.95e-06	1.65e-06	1.8e-06	27.11	27.09	27.1	9.15e-07	9.28e-07	9.215e-07	26.49	26.59	26.54	9.12e-07	8.57e-07	8.845e-07	0.511944	0.491389	0.959848
Cel_M_4	Culex pipiens molestus	Male	214	2024-02-11	2024-02-21	2024-04-16	22.8	22.92	22.86	1.96e-05	1.83e-05	1.895e-05	25.63	25.28	25.455	2.42e-06	3.05e-06	2.735e-06	23.33	23.37	23.35	7.7e-06	7.5e-06	7.6e-06	0.144327	0.401055	2.77879
Cel_M_5	Culex pipiens molestus	Male	215	2024-02-11	2024-02-21	2024-04-16	24.06	24.41	24.235	8.86e-06	7.07e-06	7.965e-06	28.57	28.85	28.71	3.51e-07	2.91e-07	3.21e-07	26.65	26.61	26.63	8.19e-07	8.42e-07	8.305e-07	0.0403013	0.104269	2.58723
Cel_M_6	Culex pipiens molestus	Male	216	2024-02-11	2024-02-21	2024-04-16	23.38	23.49	23.435	1.36e-05	1.27e-05	1.315e-05	24.51	24.7	24.605	5.07e-06	4.48e-06	4.775e-06	23.55	23.07	23.31	6.63e-06	9.19e-06	7.91e-06	0.363118	0.601521	1.65654
Cel_M_8	Culex pipiens molestus	Male	218	2024-02-11	2024-02-21	2024-04-16	20.65	19.9	20.275	7.68e-05	0.000124	0.0001004	23.18	23.17	23.175	1.22e-05	1.22e-05	1.22e-05	20.88	21.05	20.965	4.02e-05	3.59e-05	3.805e-05	0.121514	0.378984	3.11885
Cel_M_9	Culex pipiens molestus	Male	219	2024-02-11	2024-02-21	2024-04-16	20.88	21.18	21.03	6.62e-05	5.5e-05	6.06e-05	24.16	24.44	24.3	6.38e-06	5.31e-06	5.845e-06	22.39	22.68	22.535	1.46e-05	1.2e-05	1.33e-05	0.0964521	0.219472	2.27545
