# Supplementary material for: Wolbachia and its pWCP plasmid show differential dynamics during the development of Culex mosquitoes
Source: Microbiol Spectr. 2025 Mar 31;13(5):e00046-25. doi: 10.1128/spectrum.00046-25 (PMC12054023; doi:10.1128/spectrum.00046-25)
Supplement: Table S3 — Raw qPCR data for Culex quinquefasciatus. [file spectrum.00046-25-s0004.xlsx]

## Sheet: Feuil1
ID_tube	Species	Stages	individual_number	sampling_date	extraction_date	qPCR_date	Cp ACE2		Cp_mean_ACE2	Concentration_ace2		Concentration_mean_ace2	Cp wsp		Cp_mean_wsp	Concentration_wsp		Concentration_mean_wsp	Cp GP11		Cp_mean_GP11	Concentration_GP11		concentration_mean_GP11	wsp_ACE2	GP11_ACE2	GP11_wsp
Slab_L1_1	Culex quinquefasciatus	L1	1	2024-03-06	2024-03-07	2024-04-22	23.18	23.17	23.175	9.13e-06	9.2e-06	9.165e-06	24.38	23.3	23.84	2.93e-06	6.02e-06	4.475e-06	19.28	19.38	19.33	3.29e-05	3.1e-05	3.195e-05	0.488271	3.48609	7.13966
Slab_L1_2	Culex quinquefasciatus	L1	2	2024-03-06	2024-03-07	2024-04-22	23.63	23.75	23.69	6.86e-06	6.34e-06	6.6e-06	22.64	22.44	22.54	9.37e-06	1.07e-05	1.0035e-05	19.31	19.16	19.235	3.24e-05	3.56e-05	3.4e-05	1.52045	5.15152	3.38814
Slab_L1_3	Culex quinquefasciatus	L1	3	2024-03-06	2024-03-07	2024-04-22	23.42	23.53	23.475	7.86e-06	7.32e-06	7.59e-06	21.7	21.4	21.55	1.76e-05	2.15e-05	1.955e-05	17.97	17.89	17.93	7.61e-05	8.04e-05	7.825e-05	2.57576	10.3096	4.00256
Slab_L1_4	Culex quinquefasciatus	L1	4	2024-03-06	2024-03-07	2024-04-22	22.92	23.33	23.125	1.08e-05	8.29e-06	9.545e-06	23.01	22.96	22.985	7.32e-06	7.58e-06	7.45e-06	19.8	19.88	19.84	2.38e-05	2.26e-05	2.32e-05	0.780513	2.43059	3.11409
Slab_L1_5	Culex quinquefasciatus	L1	5	2024-03-06	2024-03-07	2024-04-22	23.33	23.44	23.385	8.3e-06	7.73e-06	8.015e-06	22.85	22.47	22.66	8.14e-06	1.06e-05	9.37e-06	19.25	19.33	19.29	3.37e-05	3.2e-05	3.285e-05	1.16906	4.09857	3.50587
Slab_L1_6	Culex quinquefasciatus	L1	6	2024-03-06	2024-03-07	2024-04-22	24.08	24.37	24.225	5.15e-06	4.26e-06	4.705e-06	22.61	22.17	22.39	9.56e-06	1.29e-05	1.123e-05	19.83	20.39	20.11	2.32e-05	1.63e-05	1.975e-05	2.38682	4.19766	1.75868
Slab_L1_7	Culex quinquefasciatus	L1	7	2024-03-06	2024-03-07	2024-04-22	23.19	22.68	22.935	9.1e-06	1.26e-05	1.085e-05	24.94	21.08	23.01	2.02e-06	2.67e-05	1.436e-05	17.82	18.06	17.94	8.37e-05	7.2e-05	7.785e-05	1.3235	7.17512	5.42131
Slab_L1_8	Culex quinquefasciatus	L1	8	2024-03-06	2024-03-07	2024-04-22	23.18	23.22	23.2	9.13e-06	8.88e-06	9.005e-06	24.35	23.92	24.135	2.98e-06	3.98e-06	3.48e-06	22.08	22.02	22.05	5.54e-06	5.74e-06	5.64e-06	0.386452	0.626319	1.62069
Slab_L1_9	Culex quinquefasciatus	L1	9	2024-03-06	2024-03-07	2024-04-22	23.35	22.96	23.155	8.19e-06	1.05e-05	9.345e-06	24.2	23.39	23.795	3.3e-06	5.7e-06	4.5e-06	21.3	20.88	21.09	9.08e-06	1.19e-05	1.049e-05	0.481541	1.12253	2.33111
Slab_L1_10	Culex quinquefasciatus	L1	10	2024-03-06	2024-03-07	2024-04-22	23.1	23.02	23.06	9.65e-06	1.01e-05	9.875e-06	23.01	22	22.505	7.33e-06	1.44e-05	1.0865e-05	19.32	18.86	19.09	3.23e-05	4.31e-05	3.77e-05	1.10025	3.81772	3.46986
Slab_L1_11	Culex quinquefasciatus	L1	11	2024-03-06	2024-03-07	2024-04-22	23.16	23.09	23.125	9.26e-06	9.67e-06	9.465e-06	23.52	23.66	23.59	5.21e-06	4.75e-06	4.98e-06	20.61	20.2	20.405	1.41e-05	1.84e-05	1.625e-05	0.526149	1.71685	3.26305
Slab_L1_12	Culex quinquefasciatus	L1	12	2024-03-06	2024-03-07	2024-04-22	22.87	23.36	23.115	1.12e-05	8.15e-06	9.675e-06	21.75	21.89	21.82	1.7e-05	1.55e-05	1.625e-05	17.41	17.43	17.42	0.000109	0.000107	0.000108	1.67959	11.1628	6.64615
Slab_L1_13	Culex quinquefasciatus	L1	13	2024-03-06	2024-03-07	2024-04-22	25.34	26.36	25.85	2.29e-06	1.19e-06	1.74e-06	23.85	24.42	24.135	4.16e-06	2.84e-06	3.5e-06	20.77	20.57	20.67	1.28e-05	1.45e-05	1.365e-05	2.01149	7.84483	3.9
Slab_L1_14	Culex quinquefasciatus	L1	14	2024-03-06	2024-03-07	2024-04-22	23.17	22.67	22.92	9.2e-06	1.26e-05	1.09e-05	24.14	23.26	23.7	3.44e-06	6.19e-06	4.815e-06	21.04	20.72	20.88	1.08e-05	1.31e-05	1.195e-05	0.441743	1.09633	2.48183
Slab_L1_15	Culex quinquefasciatus	L1	15	2024-03-06	2024-03-07	2024-04-22	22.48	22.78	22.63	1.43e-05	1.18e-05	1.305e-05	20.99	21	20.995	2.83e-05	2.81e-05	2.82e-05	18.2	18.72	18.46	6.58e-05	4.71e-05	5.645e-05	2.16092	4.32567	2.00177
Slab_L1_16	Culex quinquefasciatus	L1	16	2024-03-06	2024-03-07	2024-04-22	22.86	23.16	23.01	1.12e-05	9.26e-06	1.023e-05	23.38	23.34	23.36	5.71e-06	5.9e-06	5.805e-06	19.99	20.21	20.1	2.1e-05	1.83e-05	1.965e-05	0.567449	1.92082	3.38501
Slab_L1_22	Culex quinquefasciatus	L1	22	2024-03-06	2024-03-07	2024-04-25	24.87	24.53	24.7	7.15e-06	8.86e-06	8.005e-06	23.58	23.63	23.605	1.04e-05	1.01e-05	1.025e-05	21.73	21.48	21.605	2.67e-05	3.12e-05	2.895e-05	1.28045	3.61649	2.82439
Slab_L1_23	Culex quinquefasciatus	L1	23	2024-03-06	2024-03-07	2024-04-25	24.73	25.21	24.97	7.82e-06	5.77e-06	6.795e-06	25.18	25.11	25.145	3.67e-06	3.85e-06	3.76e-06	25.36	25.2	25.28	2.63e-06	2.93e-06	2.78e-06	0.553348	0.409124	0.739362
Slab_L1_24	Culex quinquefasciatus	L1	24	2024-03-06	2024-03-07	2024-04-25	25.06	25.27	25.165	6.36e-06	5.57e-06	5.965e-06	24.79	24.84	24.815	4.75e-06	4.59e-06	4.67e-06	24.5	24.47	24.485	4.56e-06	4.65e-06	4.605e-06	0.7829	0.772003	0.986081
Slab_L1_25	Culex quinquefasciatus	L1	25	2024-03-06	2024-03-07	2024-04-26	25.17	24.83	25	5.95e-06	7.34e-06	6.645e-06	24.73	24.74	24.735	4.94e-06	4.89e-06	4.915e-06	24.44	24.1	24.27	4.74e-06	5.89e-06	5.315e-06	0.739654	0.79985	1.08138
Slab_L2_1	Culex quinquefasciatus	L2	31	2024-03-08	2024-03-13	2024-04-26	23.91	23.86	23.885	7.63e-06	7.85e-06	7.74e-06	22.26	21.75	22.005	1.41e-05	1.98e-05	1.695e-05	19.69	19.75	19.72	8.93e-05	8.56e-05	8.745e-05	2.18992	11.2984	5.15929
Slab_L2_2	Culex quinquefasciatus	L2	32	2024-03-08	2024-03-13	2024-04-26	23.85	23.62	23.735	7.88e-06	9.09e-06	8.485e-06	21.87	21.56	21.715	1.82e-05	2.23e-05	2.025e-05	18.94	19	18.97	0.000149	0.000143	0.000146	2.38656	17.2068	7.20988
Slab_L2_3	Culex quinquefasciatus	L2	33	2024-03-08	2024-03-13	2024-04-26	23.86	23.81	23.835	7.86e-06	8.08e-06	7.97e-06	22.12	22.12	22.12	1.55e-05	1.55e-05	1.55e-05	19.56	19.56	19.56	9.77e-05	9.77e-05	9.77e-05	1.94479	12.2585	6.30323
Slab_L2_4	Culex quinquefasciatus	L2	34	2024-03-08	2024-03-13	2024-04-26	23.44	23.4	23.42	1.02e-05	1.04e-05	1.03e-05	22.99	22.81	22.9	8.78e-06	9.89e-06	9.335e-06	19.76	20.14	19.95	8.52e-05	6.57e-05	7.545e-05	0.906311	7.32524	8.08249
Slab_L2_5	Culex quinquefasciatus	L2	35	2024-03-08	2024-03-13	2024-04-26	24.2	23.71	23.955	6.35e-06	8.61e-06	7.48e-06	22.06	21.97	22.015	1.61e-05	1.71e-05	1.66e-05	19.69	19.59	19.64	8.91e-05	9.53e-05	9.22e-05	2.21925	12.3262	5.55422
Slab_L2_6	Culex quinquefasciatus	L2	36	2024-03-08	2024-03-13	2024-04-26	23.42	23.48	23.45	1.03e-05	9.92e-06	1.011e-05	21.04	20.87	20.955	3.13e-05	3.51e-05	3.32e-05	19.65	19.5	19.575	9.18e-05	0.000102	9.69e-05	3.28388	9.58457	2.91867
Slab_L2_7	Culex quinquefasciatus	L2	37	2024-03-08	2024-03-13	2024-04-26	24.24	24.42	24.33	6.2e-06	5.54e-06	5.87e-06	22.03	22	22.015	1.64e-05	1.67e-05	1.655e-05	19.19	18.93	19.06	0.000125	0.00015	0.0001375	2.81942	23.4242	8.30816
Slab_L2_8	Culex quinquefasciatus	L2	38	2024-03-08	2024-03-13	2024-04-26	23.77	23.39	23.58	8.28e-06	1.05e-05	9.39e-06	21.41	21.23	21.32	2.47e-05	2.78e-05	2.625e-05	19.82	19.92	19.87	8.17e-05	7.65e-05	7.91e-05	2.79553	8.42386	3.01333
Slab_L2_9	Culex quinquefasciatus	L2	39	2024-03-08	2024-03-13	2024-04-26	22.83	22.73	22.78	1.48e-05	1.57e-05	1.525e-05	21.31	21.16	21.235	2.63e-05	2.9e-05	2.765e-05	19.48	19.46	19.47	0.000103	0.000105	0.000104	1.81311	6.81967	3.7613
Slab_L2_10	Culex quinquefasciatus	L2	40	2024-03-08	2024-03-13	2024-04-26	24.26	23.5	23.88	6.12e-06	9.81e-06	7.965e-06	22.02	22.11	22.065	1.66e-05	1.56e-05	1.61e-05	20.34	20.28	20.31	5.74e-05	5.98e-05	5.86e-05	2.02134	7.35719	3.63975
Slab_L2_11	Culex quinquefasciatus	L2	41	2024-03-08	2024-03-13	2024-04-26	23.19	23	23.095	1.18e-05	1.33e-05	1.255e-05	22.29	22.13	22.21	1.39e-05	1.54e-05	1.465e-05	20.19	19.93	20.06	6.35e-05	7.61e-05	6.98e-05	1.16733	5.56175	4.76451
Slab_L2_12	Culex quinquefasciatus	L2	42	2024-03-08	2024-03-13	2024-04-26	23.38	23.42	23.4	1.06e-05	1.03e-05	1.045e-05	21.88	21.31	21.595	1.82e-05	2.63e-05	2.225e-05	19.34	19.36	19.35	0.000113	0.000111	0.000112	2.12919	10.7177	5.03371
Slab_L2_13	Culex quinquefasciatus	L2	43	2024-03-08	2024-03-13	2024-04-26	22.48	22.57	22.525	1.84e-05	1.74e-05	1.79e-05	21.47	19.12	20.295	2.37e-05	0.00011	6.685e-05	19.54	19.63	19.585	9.9e-05	9.29e-05	9.595e-05	3.73464	5.36034	1.4353
Slab_L2_14	Culex quinquefasciatus	L2	44	2024-03-08	2024-03-13	2024-04-26	23.45	23.34	23.395	1.01e-05	1.08e-05	1.045e-05	21.79	19.64	20.715	1.92e-05	7.81e-05	4.865e-05	20.18	20.54	20.36	6.41e-05	5e-05	5.705e-05	4.6555	5.45933	1.17266
Slab_L2_22	Culex quinquefasciatus	L2	52	2024-03-08	2024-03-13	2024-04-25	25.07	25.02	25.045	6.32e-06	6.52e-06	6.42e-06	22.44	22.31	22.375	2.2e-05	2.39e-05	2.295e-05	19.58	19.39	19.485	0.000104	0.000118	0.000111	3.57477	17.2897	4.8366
Slab_L2_23	Culex quinquefasciatus	L2	53	2024-03-08	2024-03-13	2024-04-25	24.5	24.49	24.495	9.03e-06	9.1e-06	9.065e-06	21.43	21.58	21.505	4.23e-05	3.84e-05	4.035e-05	21.18	21.07	21.125	3.77e-05	4.04e-05	3.905e-05	4.45119	4.30778	0.967782
Slab_L2_24	Culex quinquefasciatus	L2	54	2024-03-08	2024-03-13	2024-04-25	24.27	24.01	24.14	1.04e-05	1.23e-05	1.135e-05	22.34	22.33	22.335	2.33e-05	2.36e-05	2.345e-05	21.16	21.1	21.13	3.83e-05	3.98e-05	3.905e-05	2.06608	3.44053	1.66525
Slab_L2_25	Culex quinquefasciatus	L2	55	2024-03-08	2024-03-13	2024-04-25	24.4	24.51	24.455	9.64e-06	8.95e-06	9.295e-06	22.63	22.29	22.46	1.93e-05	2.42e-05	2.175e-05	21.06	21.06	21.06	4.07e-05	4.06e-05	4.065e-05	2.33997	4.37332	1.86897
Slab_L3_1	Culex quinquefasciatus	L3	61	2024-03-11	2024-04-23	2024-04-23	20.91	20.46	20.685	6.36e-05	8.49e-05	7.425e-05	21.4	20.9	21.15	4.61e-05	6.34e-05	5.475e-05	20.23	19.77	20	8.79e-05	0.000119	0.00010345	0.737374	1.39327	1.8895
Slab_L3_2	Culex quinquefasciatus	L3	62	2024-03-11	2024-04-23	2024-04-23	20.87	20.75	20.81	6.53e-05	7.07e-05	6.8e-05	22.25	22.16	22.205	2.67e-05	2.84e-05	2.755e-05	19.85	19.6	19.725	0.000113	0.000134	0.0001235	0.405147	1.81618	4.48276
Slab_L3_3	Culex quinquefasciatus	L3	63	2024-03-11	2024-04-23	2024-04-23	19.7	19.67	19.685	0.000139	0.000141	0.00014	20.66	20.48	20.57	7.39e-05	8.29e-05	7.84e-05	19.44	19.36	19.4	0.000148	0.000157	0.0001525	0.56	1.08929	1.94515
Slab_L3_4	Culex quinquefasciatus	L3	64	2024-03-11	2024-04-23	2024-04-23	19.89	20.34	20.115	0.000123	9.17e-05	0.00010735	20.82	21.49	21.155	6.67e-05	4.36e-05	5.515e-05	19.61	20.7	20.155	0.000133	6.45e-05	9.875e-05	0.51374	0.919888	1.79057
Slab_L3_5	Culex quinquefasciatus	L3	65	2024-03-11	2024-04-23	2024-04-23	20.68	20.78	20.73	7.36e-05	6.91e-05	7.135e-05	20.7	20.35	20.525	7.23e-05	9.06e-05	8.145e-05	17.93	18.04	17.985	0.000407	0.000378	0.0003925	1.14156	5.50105	4.81891
Slab_L3_6	Culex quinquefasciatus	L3	66	2024-03-11	2024-04-23	2024-04-23	21.28	21.38	21.33	5.03e-05	4.7e-05	4.865e-05	20.69	20.63	20.66	7.24e-05	7.53e-05	7.385e-05	19.01	19.57	19.29	0.000198	0.000136	0.000167	1.51799	3.43268	2.26134
Slab_L3_7	Culex quinquefasciatus	L3	67	2024-03-11	2024-04-23	2024-04-23	20.35	20.27	20.31	9.11e-05	9.61e-05	9.36e-05	21.09	20.97	21.03	5.63e-05	6.06e-05	5.845e-05	19.39	19.12	19.255	0.000154	0.000184	0.000169	0.624466	1.80556	2.89136
Slab_L3_8	Culex quinquefasciatus	L3	68	2024-03-11	2024-04-23	2024-04-23	20.33	20.54	20.435	9.25e-05	8.08e-05	8.665e-05	21.42	21.32	21.37	4.56e-05	4.85e-05	4.705e-05	20.6	20.21	20.405	6.88e-05	8.88e-05	7.88e-05	0.542989	0.909406	1.67481
Slab_L3_9	Culex quinquefasciatus	L3	69	2024-03-11	2024-04-23	2024-04-23	20.12	19.99	20.055	0.000105	0.000115	0.00011	19.96	20.09	20.025	0.000116	0.000107	0.0001115	17.98	17.89	17.935	0.000393	0.000418	0.0004055	1.01364	3.68636	3.63677
Slab_L3_10	Culex quinquefasciatus	L3	70	2024-03-11	2024-04-23	2024-04-23	19.63	19.4	19.515	0.000144	0.000168	0.000156	20.55	20.51	20.53	7.94e-05	8.17e-05	8.055e-05	21.37	22.28	21.825	4.11e-05	2.24e-05	3.175e-05	0.516346	0.203526	0.394165
Slab_L3_11	Culex quinquefasciatus	L3	71	2024-03-11	2024-04-23	2024-04-23	19.65	19.55	19.6	0.000143	0.000152	0.0001475	19.85	19.98	19.915	0.000124	0.000114	0.000119	18.29	18.69	18.49	0.00032	0.000245	0.0002825	0.80678	1.91525	2.37395
Slab_L3_12	Culex quinquefasciatus	L3	72	2024-03-11	2024-04-23	2024-04-23	18.99	18.98	18.985	0.000218	0.00022	0.000219	19.41	19.33	19.37	0.000165	0.000174	0.0001695	17.95	18.57	18.26	0.000401	0.000266	0.0003335	0.773973	1.52283	1.96755
Slab_L3_13	Culex quinquefasciatus	L3	73	2024-03-11	2024-04-23	2024-04-23	20.61	20.61	20.61	7.71e-05	7.74e-05	7.725e-05	20.19	20.14	20.165	0.0001	0.000103	0.0001015	18.68	18.89	18.785	0.000247	0.000214	0.0002305	1.31392	2.98382	2.27094
Slab_L3_14	Culex quinquefasciatus	L3	74	2024-03-11	2024-04-23	2024-04-23	19.1	19.17	19.135	0.000203	0.000194	0.0001985	20.38	20.4	20.39	8.84e-05	8.78e-05	8.81e-05	18.25	19.04	18.645	0.000328	0.000194	0.000261	0.443829	1.31486	2.96254
Slab_L3_15	Culex quinquefasciatus	L3	75	2024-03-11	2024-04-23	2024-04-23	21.16	21.12	21.14	5.4e-05	5.56e-05	5.48e-05	22.54	22.56	22.55	2.22e-05	2.18e-05	2.2e-05	21.31	21.43	21.37	4.29e-05	3.95e-05	4.12e-05	0.40146	0.751825	1.87273
Slab_L3_16	Culex quinquefasciatus	L3	76	2024-03-11	2024-04-23	2024-04-23	20.08	19.97	20.025	0.000108	0.000116	0.000112	19.7	19.57	19.635	0.000137	0.000149	0.000143	18.37	17.89	18.13	0.000304	0.000417	0.0003605	1.27679	3.21875	2.52098
Slab_L3_22	Culex quinquefasciatus	L3	82	2024-03-11	2024-04-23	2024-04-25	19.5	19.42	19.46	0.000208	0.000219	0.0002135	20.82	20.79	20.805	6.29e-05	6.41e-05	6.35e-05	18.43	18.55	18.49	0.000217	0.000201	0.000209	0.297424	0.978923	3.29134
Slab_L3_23	Culex quinquefasciatus	L3	83	2024-03-11	2024-04-23	2024-04-25	19.84	19.83	19.835	0.000168	0.000169	0.0001685	19.58	19.69	19.635	0.000141	0.000131	0.000136	17.91	17.8	17.855	0.000303	0.000325	0.000314	0.807122	1.8635	2.30882
Slab_L3_24	Culex quinquefasciatus	L3	84	2024-03-11	2024-04-23	2024-04-25	20.38	20.21	20.295	0.00012	0.000133	0.0001265	20.15	20.17	20.16	9.71e-05	9.62e-05	9.665e-05	18.33	18.18	18.255	0.000232	0.000254	0.000243	0.764032	1.92095	2.51423
Slab_L3_25	Culex quinquefasciatus	L3	85	2024-03-11	2024-04-23	2024-04-25	20.5	20.29	20.395	0.000111	0.000127	0.000119	19.78	19.85	19.815	0.000124	0.000119	0.0001215	17.29	16.98	17.135	0.000449	0.000547	0.000498	1.02101	4.18487	4.09877
Slab_L4_1	Culex quinquefasciatus	L4	91	2024-04-13	2024-04-18	2024-04-23	18.98	18.92	18.95	0.00022	0.000229	0.0002245	19.57	19.34	19.455	0.000149	0.000172	0.0001605	18.32	19.66	18.99	0.000314	0.000128	0.000221	0.714922	0.98441	1.37695
Slab_L4_2	Culex quinquefasciatus	L4	92	2024-04-13	2024-04-18	2024-04-23	19.48	19.49	19.485	0.000159	0.000158	0.0001585	20.4	20.22	20.31	8.73e-05	9.85e-05	9.29e-05	19.34	19.42	19.38	0.000159	0.000151	0.000155	0.58612	0.977918	1.66846
Slab_L4_3	Culex quinquefasciatus	L4	93	2024-04-13	2024-04-18	2024-04-23	19.28	19.57	19.425	0.000182	0.00015	0.000166	21.07	21.11	21.09	5.7e-05	5.56e-05	5.63e-05	20.21	21.11	20.66	8.9e-05	4.89e-05	6.895e-05	0.339157	0.415361	1.22469
Slab_L4_4	Culex quinquefasciatus	L4	94	2024-04-13	2024-04-18	2024-04-23	19.43	19.34	19.385	0.000165	0.000175	0.00017	18.77	18.95	18.86	0.00025	0.000222	0.000236	17.11	16.93	17.02	0.000699	0.000791	0.000745	1.38824	4.38235	3.15678
Slab_L4_5	Culex quinquefasciatus	L4	95	2024-04-13	2024-04-18	2024-04-23	18.84	18.75	18.795	0.00024	0.000255	0.0002475	20.71	20.57	20.64	7.19e-05	7.86e-05	7.525e-05	18.8	19.04	18.92	0.000228	0.000194	0.000211	0.30404	0.852525	2.80399
Slab_L4_6	Culex quinquefasciatus	L4	96	2024-04-13	2024-04-18	2024-04-23	19.03	19.2	19.115	0.000213	0.000191	0.000202	19.25	19.38	19.315	0.000183	0.000169	0.000176	17.96	19.98	18.97	0.000399	0.000104	0.0002515	0.871287	1.24505	1.42898
Slab_L4_7	Culex quinquefasciatus	L4	97	2024-04-13	2024-04-18	2024-04-23	19.32	19.38	19.35	0.000177	0.00017	0.0001735	21.54	21.41	21.475	4.22e-05	4.58e-05	4.4e-05	19.66	19.43	19.545	0.000129	0.00015	0.0001395	0.253602	0.804035	3.17045
Slab_L4_8	Culex quinquefasciatus	L4	98	2024-04-13	2024-04-18	2024-04-23	19.42	19.24	19.33	0.000166	0.000185	0.0001755	19.39	19.41	19.4	0.000167	0.000165	0.000166	17.96	17.64	17.8	0.000399	0.000492	0.0004455	0.945869	2.53846	2.68373
Slab_L4_9	Culex quinquefasciatus	L4	99	2024-04-13	2024-04-18	2024-04-23	18.86	19.05	18.955	0.000237	0.00021	0.0002235	20.3	20.45	20.375	9.35e-05	8.47e-05	8.91e-05	18.52	18.36	18.44	0.000275	0.000305	0.00029	0.398658	1.29754	3.25477
Slab_L4_10	Culex quinquefasciatus	L4	100	2024-04-13	2024-04-18	2024-04-23	18.72	18.91	18.815	0.00026	0.000229	0.0002445	19.97	19.3	19.635	0.000115	0.000178	0.0001465	17.56	17.42	17.49	0.000518	0.000568	0.000543	0.599182	2.22086	3.70648
Slab_L4_11	Culex quinquefasciatus	L4	101	2024-04-13	2024-04-18	2024-04-23	18.76	18.58	18.67	0.000254	0.000284	0.000269	20.51	20.35	20.43	8.15e-05	9.07e-05	8.61e-05	20.13		20.13	9.38e-05		9.38e-05	0.320074	0.348699	1.08943
Slab_L4_12	Culex quinquefasciatus	L4	102	2024-04-13	2024-04-18	2024-04-23	19.09	18.94	19.015	0.000205	0.000225	0.000215	19.94	20.04	19.99	0.000118	0.00011	0.000114	21.2	20.09	20.645	4.61e-05	9.65e-05	7.13e-05	0.530233	0.331628	0.625439
Slab_L4_13	Culex quinquefasciatus	L4	103	2024-04-13	2024-04-18	2024-04-23	18.03	18.04	18.035	0.000403	0.000401	0.000402	20.99	21.09	21.04	6e-05	5.62e-05	5.81e-05	19.73	20.29	20.01	0.000122	8.43e-05	0.00010315	0.144527	0.256592	1.77539
Slab_L4_14	Culex quinquefasciatus	L4	104	2024-04-13	2024-04-18	2024-04-23	18.47	18.01	18.24	0.000305	0.000408	0.0003565	20.66	20.51	20.585	7.39e-05	8.16e-05	7.775e-05	22.06	24.39	23.225	2.59e-05	5.51e-06	1.5705e-05	0.218093	0.0440533	0.201994
Slab_L4_15	Culex quinquefasciatus	L4	105	2024-04-13	2024-04-18	2024-04-23	18.8	18.78	18.79	0.000246	0.00025	0.000248	20.11	18.65	19.38	0.000106	0.000269	0.0001875	18.3	17.11	17.705	0.000317	0.000702	0.0005095	0.756048	2.05444	2.71733
Slab_L4_16	Culex quinquefasciatus	L4	106	2024-04-13	2024-04-18	2024-04-23	18.45	18.42	18.435	0.000309	0.000316	0.0003125	19.61	19.02	19.315	0.000146	0.000213	0.0001795	18.07	18.07	18.07	0.000369	0.00037	0.0003695	0.5744	1.1824	2.0585
Slab_L4_22	Culex quinquefasciatus	L4	112	2024-04-13	2024-04-18	2024-04-25	19.32	19.24	19.28	0.000233	0.000246	0.0002395	18.93	18.73	18.83	0.000216	0.000245	0.0002305	15.94	15.8	15.87	0.00106	0.00116	0.00111	0.962422	4.63466	4.81562
Slab_L4_23	Culex quinquefasciatus	L4	113	2024-04-13	2024-04-18	2024-04-25	19.43	19.45	19.44	0.000217	0.000214	0.0002155	20.93	20.94	20.935	5.87e-05	5.81e-05	5.84e-05	17.96	17.82	17.89	0.000293	0.00032	0.0003065	0.270998	1.42227	5.24829
Slab_L4_24	Culex quinquefasciatus	L4	114	2024-04-13	2024-04-18	2024-04-25	19.29	19.55	19.42	0.000238	0.000201	0.0002195	21.75	21.65	21.7	3.44e-05	3.66e-05	3.55e-05	18.64	18.55	18.595	0.000191	0.000201	0.000196	0.161731	0.892938	5.52113
Slab_L4_25	Culex quinquefasciatus	L4	115	2024-04-13	2024-04-18	2024-04-25	19.75	19.98	19.865	0.000178	0.000154	0.000166	20.16	20.34	20.25	9.7e-05	8.6e-05	9.15e-05	18.58	18.5	18.54	0.000198	0.000207	0.0002025	0.551205	1.21988	2.21311
Slab_Ny_1	Culex quinquefasciatus	Pupa	121	2024-04-16	2024-04-20	2024-04-24	19.61	19.56	19.585	0.000199	0.000206	0.0002025	18.71	18.21	18.46	0.000295	0.000407	0.000351	16.05	16.3	16.175	0.00141	0.0012	0.001305	1.73333	6.44444	3.71795
Slab_Ny_2	Culex quinquefasciatus	Pupa	122	2024-04-16	2024-04-20	2024-04-24	19.73	19.79	19.76	0.000185	0.000177	0.000181	19.88	19.48	19.68	0.000139	0.000179	0.000159	16.68	16.69	16.685	0.00094	0.000938	0.000939	0.878453	5.18785	5.90566
Slab_Ny_3	Culex quinquefasciatus	Pupa	123	2024-04-16	2024-04-20	2024-04-24	19.6	19.49	19.545	0.000201	0.000216	0.0002085	18.49	18.28	18.385	0.000341	0.000389	0.000365	15.7	15.76	15.73	0.00175	0.00169	0.00172	1.7506	8.2494	4.71233
Slab_Ny_4	Culex quinquefasciatus	Pupa	124	2024-04-16	2024-04-20	2024-04-24	19.79	19.96	19.875	0.000178	0.00016	0.000169	21.06	21.15	21.105	6.46e-05	6.09e-05	6.275e-05	18.25	18.29	18.27	0.000349	0.000339	0.000344	0.371302	2.0355	5.48207
Slab_Ny_5	Culex quinquefasciatus	Pupa	125	2024-04-16	2024-04-20	2024-04-24	19.45	19.4	19.425	0.00022	0.000229	0.0002245	19.16	19	19.08	0.00022	0.000244	0.000232	16.28	16.32	16.3	0.00121	0.00118	0.001195	1.03341	5.32294	5.15086
Slab_Ny_6	Culex quinquefasciatus	Pupa	126	2024-04-16	2024-04-20	2024-04-24	19.75	19.68	19.715	0.000182	0.000191	0.0001865	20.9	20.93	20.915	7.15e-05	7.04e-05	7.095e-05	18.15	17.91	18.03	0.00037	0.00043	0.0004	0.380429	2.14477	5.63777
Slab_Ny_7	Culex quinquefasciatus	Pupa	127	2024-04-16	2024-04-20	2024-04-24	19.35	19.31	19.33	0.000235	0.000242	0.0002385	20.77	20.68	20.725	7.78e-05	8.27e-05	8.025e-05	17.98	17.82	17.9	0.000412	0.000457	0.0004345	0.336478	1.8218	5.41433
Slab_Ny_8	Culex quinquefasciatus	Pupa	128	2024-04-16	2024-04-20	2024-04-24	22.22	22.4	22.31	3.74e-05	3.35e-05	3.545e-05	23.73	23.58	23.655	1.15e-05	1.27e-05	1.21e-05	21.74	21.76	21.75	3.79e-05	3.75e-05	3.77e-05	0.341326	1.06347	3.1157
Slab_Ny_9	Culex quinquefasciatus	Pupa	129	2024-04-16	2024-04-20	2024-04-24	18.84	18.69	18.765	0.000326	0.000359	0.0003425	20.59	20.54	20.565	8.76e-05	9.02e-05	8.89e-05	19.49	19.1	19.295	0.000159	0.000203	0.000181	0.259562	0.528467	2.036
Slab_Ny_10	Culex quinquefasciatus	Pupa	130	2024-04-16	2024-04-20	2024-04-24	18.34	18.07	18.205	0.000449	0.000534	0.0004915	18.12	18.12	18.12	0.000433	0.000431	0.000432	16.27	16.07	16.17	0.00123	0.00139	0.00131	0.878942	2.66531	3.03241
Slab_Ny_11	Culex quinquefasciatus	Pupa	131	2024-04-16	2024-04-20	2024-04-24	18.11	18.02	18.065	0.00052	0.000552	0.000536	19.65	19.66	19.655	0.000161	0.00016	0.0001605	18.06	17.83	17.945	0.000393	0.000455	0.000424	0.29944	0.791045	2.64174
Slab_Ny_12	Culex quinquefasciatus	Pupa	132	2024-04-16	2024-04-20	2024-04-24	17.63	17.94	17.785	0.000707	0.00058	0.0006435	20.67	20.03	20.35	8.3e-05	0.000126	0.0001045	18.12	17.94	18.03	0.000378	0.000423	0.0004005	0.162393	0.622378	3.83254
Slab_Ny_13	Culex quinquefasciatus	Pupa	133	2024-04-16	2024-04-20	2024-04-24	18.17	18.18	18.175	0.000502	0.000497	0.0004995	18.04	17.43	17.735	0.000456	0.000673	0.0005645	15.56	15.61	15.585	0.00192	0.00186	0.00189	1.13013	3.78378	3.3481
Slab_Ny_14	Culex quinquefasciatus	Pupa	134	2024-04-16	2024-04-20	2024-04-24	17.82	18.01	17.915	0.000627	0.000556	0.0005915	17.39	17.42	17.405	0.000692	0.000678	0.000685	15.69	15.42	15.555	0.00176	0.00209	0.001925	1.15807	3.25444	2.81022
Slab_Ny_15	Culex quinquefasciatus	Pupa	135	2024-04-16	2024-04-20	2024-04-24	17.31	17.7	17.505	0.00087	0.000675	0.0007725	17.48	17.27	17.375	0.000652	0.000749	0.0007005	15.42	15.32	15.37	0.00209	0.00223	0.00216	0.906796	2.79612	3.08351
Slab_Ny_16	Culex quinquefasciatus	Pupa	136	2024-04-16	2024-04-20	2024-04-24	18.77	18.72	18.745	0.000342	0.000352	0.000347	18.03	17.94	17.985	0.000459	0.000486	0.0004725	15.46	15.33	15.395	0.00205	0.00222	0.002135	1.36167	6.15274	4.51852
Slab_Ny_22	Culex quinquefasciatus	Pupa	142	2024-04-16	2024-04-20	2024-04-25	19.1	19.11	19.105	0.000268	0.000266	0.000267	17.77	17.85	17.81	0.000457	0.000436	0.0004465	15.6	15.61	15.605	0.00132	0.00131	0.001315	1.67228	4.92509	2.94513
Slab_Ny_23	Culex quinquefasciatus	Pupa	143	2024-04-16	2024-04-20	2024-04-25	19.2	19.13	19.165	0.000251	0.000263	0.000257	17.83	18.05	17.94	0.000441	0.000383	0.000412	15.56	15.58	15.57	0.00135	0.00133	0.00134	1.60311	5.21401	3.25243
Slab_Ny_24	Culex quinquefasciatus	Pupa	144	2024-04-16	2024-04-20	2024-04-25	19.03	19.02	19.025	0.00028	0.000281	0.0002805	19.97	20.14	20.055	0.00011	9.79e-05	0.00010395	17.54	17.55	17.545	0.000384	0.000382	0.000383	0.370588	1.36542	3.68446
Slab_Ny_25	Culex quinquefasciatus	Pupa	145	2024-04-16	2024-04-20	2024-04-25	17.8	17.97	17.885	0.000606	0.000543	0.0005745	17.74	17.71	17.725	0.000468	0.000478	0.000473	16.02	15.93	15.975	0.00101	0.00107	0.00104	0.823325	1.81027	2.19873
Slab_F_1	Culex quinquefasciatus	Female	151	2024-04-19	2024-04-23	2024-04-24	19.66	19.8	19.73	0.000193	0.000176	0.0001845	18.42	18.33	18.375	0.000356	0.000378	0.000367	15.22	15.33	15.275	0.00238	0.00221	0.002295	1.98916	12.439	6.25341
Slab_F_2	Culex quinquefasciatus	Female	152	2024-04-19	2024-04-23	2024-04-24	19.08	18.97	19.025	0.000281	0.000301	0.000291	16.7	16.51	16.605	0.00108	0.00122	0.00115	14.09	14.13	14.11	0.00487	0.00475	0.00481	3.95189	16.5292	4.18261
Slab_F_3	Culex quinquefasciatus	Female	153	2024-04-19	2024-04-23	2024-04-24	19.66	19.25	19.455	0.000193	0.00025	0.0002215	17.65	17.82	17.735	0.000585	0.000524	0.0005545	15.27	15.17	15.22	0.00231	0.00245	0.00238	2.50339	10.7449	4.29216
Slab_F_4	Culex quinquefasciatus	Female	154	2024-04-19	2024-04-23	2024-04-24	19.18	19.02	19.1	0.000263	0.000291	0.000277	18.05	17.87	17.96	0.000453	0.000509	0.000481	14.93	14.87	14.9	0.00286	0.00297	0.002915	1.73646	10.5235	6.06029
Slab_F_5	Culex quinquefasciatus	Female	155	2024-04-19	2024-04-23	2024-04-24	19.7	19.88	19.79	0.000188	0.000167	0.0001775	17.51	17.61	17.56	0.000639	0.0006	0.0006195	14.72	14.52	14.62	0.00327	0.00371	0.00349	3.49014	19.662	5.63358
Slab_F_6	Culex quinquefasciatus	Female	156	2024-04-19	2024-04-23	2024-04-24	18.88	18.96	18.92	0.000318	0.000303	0.0003105	16.93	17.04	16.985	0.000929	0.000868	0.0008985	14.45	14.44	14.445	0.00389	0.0039	0.003895	2.89372	12.5443	4.335
Slab_F_7	Culex quinquefasciatus	Female	157	2024-04-19	2024-04-23	2024-04-24	19.13	19.18	19.155	0.000271	0.000263	0.000267	17.87	17.87	17.87	0.000507	0.000509	0.000508	14.84	14.81	14.825	0.00303	0.00308	0.003055	1.90262	11.4419	6.01378
Slab_F_8	Culex quinquefasciatus	Female	158	2024-04-19	2024-04-23	2024-04-24	19.28	18.97	19.125	0.000246	0.000301	0.0002735	16.63	16.86	16.745	0.00113	0.000976	0.001053	14.02	14.01	14.015	0.0051	0.00514	0.00512	3.85009	18.7203	4.8623
Slab_F_10	Culex quinquefasciatus	Female	160	2024-04-19	2024-04-23	2024-04-24	18.49	18.55	18.52	0.000408	0.000393	0.0004005	17.31	17.36	17.335	0.000727	0.000704	0.0007155	15.13	15.4	15.265	0.00253	0.00212	0.002325	1.78652	5.80524	3.24948
Slab_F_11	Culex quinquefasciatus	Female	161	2024-04-19	2024-04-23	2024-04-24	22.09	22.15	22.12	4.08e-05	3.91e-05	3.995e-05	20.51	20.53	20.52	9.2e-05	9.09e-05	9.145e-05	17.94	18.12	18.03	0.000424	0.000378	0.000401	2.28911	10.0375	4.38491
Slab_F_12	Culex quinquefasciatus	Female	162	2024-04-19	2024-04-23	2024-04-24	21.28	21.47	21.375	6.86e-05	6.06e-05	6.46e-05	19.74	19.89	19.815	0.000151	0.000137	0.000144	17.29	17.58	17.435	0.000641	0.000533	0.000587	2.2291	9.08669	4.07639
Slab_F_13	Culex quinquefasciatus	Female	163	2024-04-19	2024-04-23	2024-04-24	18.79	19.03	18.91	0.000338	0.000289	0.0003135	17.94	17.99	17.965	0.000486	0.000469	0.0004775	16.1	15.81	15.955	0.00136	0.00164	0.0015	1.52313	4.78469	3.14136
Slab_F_14	Culex quinquefasciatus	Female	164	2024-04-19	2024-04-23	2024-04-24	19.23	19.28	19.255	0.000254	0.000247	0.0002505	17.59	17.57	17.58	0.000607	0.000617	0.000612	16.07	16.27	16.17	0.00139	0.00122	0.001305	2.44311	5.20958	2.13235
Slab_F_15	Culex quinquefasciatus	Female	165	2024-04-19	2024-04-23	2024-04-24	19.1	19.22	19.16	0.000277	0.000256	0.0002665	19.5	18.64	19.07	0.000177	0.000309	0.000243	16.56	16.68	16.62	0.00102	0.00094	0.00098	0.91182	3.6773	4.03292
Slab_F_16	Culex quinquefasciatus	Female	166	2024-04-19	2024-04-23	2024-04-24	18.86	20.19	19.525	0.000322	0.000138	0.00023	17.31	16.92	17.115	0.00073	0.000937	0.0008335	14.8		14.8	0.0031		0.0031	3.62391	13.4783	3.71926
Slab_F_22	Culex quinquefasciatus	Female	172	2024-04-19	2024-04-23	2024-04-26	19.26	20.37	19.815	0.000133	6.73e-05	0.00010015	16.12	16.05	16.085	0.000776	0.000813	0.0007945	13.9	13.69	13.795	0.00453	0.00525	0.00489	7.9331	48.8268	6.15481
Slab_F_24	Culex quinquefasciatus	Female	174	2024-04-19	2024-04-23	2024-04-26	21.03	18.9	19.965	4.47e-05	0.000166	0.00010535	17.26	17.04	17.15	0.00037	0.000427	0.0003985	15.39	15.38	15.385	0.00165	0.00166	0.001655	3.78263	15.7095	4.15307
Slab_F_25	Culex quinquefasciatus	Female	175	2024-04-19	2024-04-23	2024-04-26	19.81	19.86	19.835	9.51e-05	9.22e-05	9.365e-05	17.04	16.79	16.915	0.000428	0.000501	0.0004645	14.86	14.77	14.815	0.00238	0.00252	0.00245	4.95996	26.1612	5.27449
Slab_M_1	Culex quinquefasciatus	Male	181	2024-04-19	2024-04-23	2024-04-26	19.2	19.46	19.33	0.000252	0.000213	0.0002325	17.4	17.4	17.4	0.000581	0.000584	0.0005825	15.49	15.28	15.385	0.00142	0.00161	0.001515	2.50538	6.51613	2.60086
Slab_M_2	Culex quinquefasciatus	Male	182	2024-04-19	2024-04-23	2024-04-25	19.13	19.27	19.2	0.000262	0.00024	0.000251	19.44	19.45	19.445	0.000154	0.000154	0.000154	17.39	17.14	17.265	0.000422	0.000493	0.0004575	0.613546	1.82271	2.97078
Slab_M_3	Culex quinquefasciatus	Male	183	2024-04-19	2024-04-23	2024-04-25	19.06	19.17	19.115	0.000275	0.000256	0.0002655	20.9	20.91	20.905	5.97e-05	5.94e-05	5.955e-05	18.71	18.73	18.72	0.000182	0.000179	0.0001805	0.224294	0.679849	3.03107
Slab_M_4	Culex quinquefasciatus	Male	184	2024-04-19	2024-04-23	2024-04-25	19.66	19.73	19.695	0.000188	0.00018	0.000184	22.46	21.99	22.225	2.16e-05	2.93e-05	2.545e-05	20.07	20.09	20.08	7.67e-05	7.54e-05	7.605e-05	0.138315	0.413315	2.98821
Slab_M_5	Culex quinquefasciatus	Male	185	2024-04-19	2024-04-23	2024-04-25	19.17	19.35	19.26	0.000256	0.000228	0.000242	21.02	20.99	21.005	5.51e-05	5.65e-05	5.58e-05	18.98	19.13	19.055	0.000153	0.000139	0.000146	0.230579	0.603306	2.61649
Slab_M_6	Culex quinquefasciatus	Male	186	2024-04-19	2024-04-23	2024-04-25	19.36	19.34	19.35	0.000227	0.000229	0.000228	21.25	21.23	21.24	4.76e-05	4.81e-05	4.785e-05	19.12	19	19.06	0.00014	0.000152	0.000146	0.209868	0.640351	3.0512
Slab_M_7	Culex quinquefasciatus	Male	187	2024-04-19	2024-04-23	2024-04-25	19.01	19.01	19.01	0.000283	0.000284	0.0002835	17.35	17.49	17.42	0.000602	0.000549	0.0005755	14.89	14.98	14.935	0.00207	0.00196	0.002015	2.02998	7.10758	3.5013
Slab_M_8	Culex quinquefasciatus	Male	188	2024-04-19	2024-04-23	2024-04-25	19	19.01	19.005	0.000284	0.000283	0.0002835	21.42	21.17	21.295	4.25e-05	5.01e-05	4.63e-05	18.51	18.58	18.545	0.000207	0.000197	0.000202	0.163316	0.712522	4.36285
Slab_M_9	Culex quinquefasciatus	Male	189	2024-04-19	2024-04-23	2024-04-25	18.93	19.06	18.995	0.000297	0.000275	0.000286	19.94	19.94	19.94	0.000112	0.000111	0.0001115	17.41	17.49	17.45	0.000417	0.000395	0.000406	0.38986	1.41958	3.64126
Slab_M_10	Culex quinquefasciatus	Male	190	2024-04-19	2024-04-23	2024-04-25	21.08	21.2	21.14	7.73e-05	7.16e-05	7.445e-05	26.4	25.47	25.935	1.66e-06	3.05e-06	2.355e-06	23.06	23.36	23.21	1.14e-05	9.39e-06	1.0395e-05	0.031632	0.139624	4.41401
Slab_M_11	Culex quinquefasciatus	Male	191	2024-04-19	2024-04-23	2024-04-26	19.81	19.96	19.355	9.51e-05	8.67e-05	9.09e-05	22.64	22.29	22.465	1.1e-05	1.39e-05	1.245e-05	20.08	20.44	20.26	6.85e-05	5.35e-05	6.1e-05	0.136964	0.671067	4.8996
Slab_M_12	Culex quinquefasciatus	Male	192	2024-04-19	2024-04-23	2024-04-26	18.83	18.88	19.345	0.000174	0.000168	0.000171	20.93	20.86	20.895	3.38e-05	3.53e-05	3.455e-05	20.35	20.17	20.26	5.71e-05	6.45e-05	6.08e-05	0.202047	0.355556	1.75977
