# Supplementary material for: Wolbachia and its pWCP plasmid show differential dynamics during the development of Culex mosquitoes
Source: Microbiol Spectr. 2025 Mar 31;13(5):e00046-25. doi: 10.1128/spectrum.00046-25 (PMC12054023; doi:10.1128/spectrum.00046-25)
Supplement: Table S4 — Raw Wolbachia and pWCP quantities for species comparison. [file spectrum.00046-25-s0005.xlsx]

## Sheet: Feuil1
ID_tube	qPCR_plate	Species	Stages	wsp_ACE2	GP11_ACE2	GP11_wsp
Slab_L1_1	plate_1	Culex quinquefasciatus	L1	0.488271	3.48609	7.13966
Slab_L1_2	plate_1	Culex quinquefasciatus	L1	1.52045	5.15152	3.38814
Slab_L1_3	plate_1	Culex quinquefasciatus	L1	2.57576	10.3096	4.00256
Slab_L1_4	plate_1	Culex quinquefasciatus	L1	0.780513	2.43059	3.11409
Slab_L1_5	plate_1	Culex quinquefasciatus	L1	1.16906	4.09857	3.50587
Slab_L1_6	plate_1	Culex quinquefasciatus	L1	2.38682	4.19766	1.75868
Slab_L1_7	plate_1	Culex quinquefasciatus	L1	1.3235	7.17512	5.42131
Slab_L1_8	plate_1	Culex quinquefasciatus	L1	0.386452	0.626319	1.62069
Slab_L1_9	plate_1	Culex quinquefasciatus	L1	0.481541	1.12253	2.33111
Slab_L1_10	plate_1	Culex quinquefasciatus	L1	1.10025	3.81772	3.46986
Slab_L1_11	plate_1	Culex quinquefasciatus	L1	0.526149	1.71685	3.26305
Slab_L1_12	plate_1	Culex quinquefasciatus	L1	1.67959	11.1628	6.64615
Slab_L1_13	plate_1	Culex quinquefasciatus	L1	2.01149	7.84483	3.9
Slab_L1_14	plate_1	Culex quinquefasciatus	L1	0.441743	1.09633	2.48183
Slab_L1_15	plate_1	Culex quinquefasciatus	L1	2.16092	4.32567	2.00177
Slab_L1_16	plate_1	Culex quinquefasciatus	L1	0.567449	1.92082	3.38501
Slab_L1_22	Plate_Stage_1	Culex quinquefasciatus	L1	1.28045	3.61649	2.82439
Slab_L1_23	Plate_Stage_1	Culex quinquefasciatus	L1	0.553348	0.409124	0.739362
Slab_L1_24	Plate_Stage_1	Culex quinquefasciatus	L1	0.7829	0.772003	0.986081
Slab_L1_25	Plate_Stage_2	Culex quinquefasciatus	L1	0.739654	0.79985	1.08138
Slab_L2_1	Plate_Stage_2	Culex quinquefasciatus	L2	2.18992	11.2984	5.15929
Slab_L2_2	Plate_Stage_2	Culex quinquefasciatus	L2	2.38656	17.2068	7.20988
Slab_L2_3	Plate_Stage_2	Culex quinquefasciatus	L2	1.94479	12.2585	6.30323
Slab_L2_4	Plate_Stage_2	Culex quinquefasciatus	L2	0.906311	7.32524	8.08249
Slab_L2_5	Plate_Stage_2	Culex quinquefasciatus	L2	2.21925	12.3262	5.55422
Slab_L2_6	Plate_Stage_2	Culex quinquefasciatus	L2	3.28388	9.58457	2.91867
Slab_L2_7	Plate_Stage_2	Culex quinquefasciatus	L2	2.81942	23.4242	8.30816
Slab_L2_8	Plate_Stage_2	Culex quinquefasciatus	L2	2.79553	8.42386	3.01333
Slab_L2_9	Plate_Stage_2	Culex quinquefasciatus	L2	1.81311	6.81967	3.7613
Slab_L2_10	Plate_Stage_2	Culex quinquefasciatus	L2	2.02134	7.35719	3.63975
Slab_L2_11	Plate_Stage_2	Culex quinquefasciatus	L2	1.16733	5.56175	4.76451
Slab_L2_12	Plate_Stage_2	Culex quinquefasciatus	L2	2.12919	10.7177	5.03371
Slab_L2_13	Plate_Stage_2	Culex quinquefasciatus	L2	3.73464	5.36034	1.4353
Slab_L2_14	Plate_Stage_2	Culex quinquefasciatus	L2	4.6555	5.45933	1.17266
Slab_L2_22	Plate_Stage_1	Culex quinquefasciatus	L2	3.57477	17.2897	4.8366
Slab_L2_23	Plate_Stage_1	Culex quinquefasciatus	L2	4.45119	4.30778	0.967782
Slab_L2_24	Plate_Stage_1	Culex quinquefasciatus	L2	2.06608	3.44053	1.66525
Slab_L2_25	Plate_Stage_1	Culex quinquefasciatus	L2	2.33997	4.37332	1.86897
Slab_L3_1	Plate_2	Culex quinquefasciatus	L3	0.737374	1.39327	1.8895
Slab_L3_2	Plate_2	Culex quinquefasciatus	L3	0.405147	1.81618	4.48276
Slab_L3_3	Plate_2	Culex quinquefasciatus	L3	0.56	1.08929	1.94515
Slab_L3_4	Plate_2	Culex quinquefasciatus	L3	0.51374	0.919888	1.79057
Slab_L3_5	Plate_2	Culex quinquefasciatus	L3	1.14156	5.50105	4.81891
Slab_L3_6	Plate_2	Culex quinquefasciatus	L3	1.51799	3.43268	2.26134
Slab_L3_7	Plate_2	Culex quinquefasciatus	L3	0.624466	1.80556	2.89136
Slab_L3_8	Plate_2	Culex quinquefasciatus	L3	0.542989	0.909406	1.67481
Slab_L3_9	Plate_2	Culex quinquefasciatus	L3	1.01364	3.68636	3.63677
Slab_L3_10	Plate_2	Culex quinquefasciatus	L3	0.516346	0.203526	0.394165
Slab_L3_11	Plate_2	Culex quinquefasciatus	L3	0.80678	1.91525	2.37395
Slab_L3_12	Plate_2	Culex quinquefasciatus	L3	0.773973	1.52283	1.96755
Slab_L3_13	Plate_2	Culex quinquefasciatus	L3	1.31392	2.98382	2.27094
Slab_L3_14	Plate_2	Culex quinquefasciatus	L3	0.443829	1.31486	2.96254
Slab_L3_15	Plate_2	Culex quinquefasciatus	L3	0.40146	0.751825	1.87273
Slab_L3_16	Plate_2	Culex quinquefasciatus	L3	1.27679	3.21875	2.52098
Slab_L3_22	Plate_Stage_1	Culex quinquefasciatus	L3	0.297424	0.978923	3.29134
Slab_L3_23	Plate_Stage_1	Culex quinquefasciatus	L3	0.807122	1.8635	2.30882
Slab_L3_24	Plate_Stage_1	Culex quinquefasciatus	L3	0.764032	1.92095	2.51423
Slab_L3_25	Plate_Stage_1	Culex quinquefasciatus	L3	1.02101	4.18487	4.09877
Slab_L4_1	Plate_2	Culex quinquefasciatus	L4	0.714922	0.98441	1.37695
Slab_L4_2	Plate_2	Culex quinquefasciatus	L4	0.58612	0.977918	1.66846
Slab_L4_3	Plate_2	Culex quinquefasciatus	L4	0.339157	0.415361	1.22469
Slab_L4_4	Plate_2	Culex quinquefasciatus	L4	1.38824	4.38235	3.15678
Slab_L4_5	Plate_2	Culex quinquefasciatus	L4	0.30404	0.852525	2.80399
Slab_L4_6	Plate_2	Culex quinquefasciatus	L4	0.871287	1.24505	1.42898
Slab_L4_7	Plate_2	Culex quinquefasciatus	L4	0.253602	0.804035	3.17045
Slab_L4_8	Plate_2	Culex quinquefasciatus	L4	0.945869	2.53846	2.68373
Slab_L4_9	Plate_2	Culex quinquefasciatus	L4	0.398658	1.29754	3.25477
Slab_L4_10	Plate_2	Culex quinquefasciatus	L4	0.599182	2.22086	3.70648
Slab_L4_11	Plate_2	Culex quinquefasciatus	L4	0.320074	0.348699	1.08943
Slab_L4_12	Plate_2	Culex quinquefasciatus	L4	0.530233	0.331628	0.625439
Slab_L4_13	Plate_2	Culex quinquefasciatus	L4	0.144527	0.256592	1.77539
Slab_L4_14	Plate_2	Culex quinquefasciatus	L4	0.218093	0.0440533	0.201994
Slab_L4_15	Plate_2	Culex quinquefasciatus	L4	0.756048	2.05444	2.71733
Slab_L4_16	Plate_2	Culex quinquefasciatus	L4	0.5744	1.1824	2.0585
Slab_L4_22	Plate_Stage_1	Culex quinquefasciatus	L4	0.962422	4.63466	4.81562
Slab_L4_23	Plate_Stage_1	Culex quinquefasciatus	L4	0.270998	1.42227	5.24829
Slab_L4_24	Plate_Stage_1	Culex quinquefasciatus	L4	0.161731	0.892938	5.52113
Slab_L4_25	Plate_Stage_1	Culex quinquefasciatus	L4	0.551205	1.21988	2.21311
Slab_Ny_1	Plate_3	Culex quinquefasciatus	Pupa	1.73333	6.44444	3.71795
Slab_Ny_2	Plate_3	Culex quinquefasciatus	Pupa	0.878453	5.18785	5.90566
Slab_Ny_3	Plate_3	Culex quinquefasciatus	Pupa	1.7506	8.2494	4.71233
Slab_Ny_4	Plate_3	Culex quinquefasciatus	Pupa	0.371302	2.0355	5.48207
Slab_Ny_5	Plate_3	Culex quinquefasciatus	Pupa	1.03341	5.32294	5.15086
Slab_Ny_6	Plate_3	Culex quinquefasciatus	Pupa	0.380429	2.14477	5.63777
Slab_Ny_7	Plate_3	Culex quinquefasciatus	Pupa	0.336478	1.8218	5.41433
Slab_Ny_8	Plate_3	Culex quinquefasciatus	Pupa	0.341326	1.06347	3.1157
Slab_Ny_9	Plate_3	Culex quinquefasciatus	Pupa	0.259562	0.528467	2.036
Slab_Ny_10	Plate_3	Culex quinquefasciatus	Pupa	0.878942	2.66531	3.03241
Slab_Ny_11	Plate_3	Culex quinquefasciatus	Pupa	0.29944	0.791045	2.64174
Slab_Ny_12	Plate_3	Culex quinquefasciatus	Pupa	0.162393	0.622378	3.83254
Slab_Ny_13	Plate_3	Culex quinquefasciatus	Pupa	1.13013	3.78378	3.3481
Slab_Ny_14	Plate_3	Culex quinquefasciatus	Pupa	1.15807	3.25444	2.81022
Slab_Ny_15	Plate_3	Culex quinquefasciatus	Pupa	0.906796	2.79612	3.08351
Slab_Ny_16	Plate_3	Culex quinquefasciatus	Pupa	1.36167	6.15274	4.51852
Slab_Ny_22	Plate_Stage_1	Culex quinquefasciatus	Pupa	1.67228	4.92509	2.94513
Slab_Ny_23	Plate_Stage_1	Culex quinquefasciatus	Pupa	1.60311	5.21401	3.25243
Slab_Ny_24	Plate_Stage_1	Culex quinquefasciatus	Pupa	0.370588	1.36542	3.68446
Slab_Ny_25	Plate_Stage_1	Culex quinquefasciatus	Pupa	0.823325	1.81027	2.19873
Slab_F_1	Plate_3	Culex quinquefasciatus	Female	1.98916	12.439	6.25341
Slab_F_2	Plate_3	Culex quinquefasciatus	Female	3.95189	16.5292	4.18261
Slab_F_3	Plate_3	Culex quinquefasciatus	Female	2.50339	10.7449	4.29216
Slab_F_4	Plate_3	Culex quinquefasciatus	Female	1.73646	10.5235	6.06029
Slab_F_5	Plate_3	Culex quinquefasciatus	Female	3.49014	19.662	5.63358
Slab_F_6	Plate_3	Culex quinquefasciatus	Female	2.89372	12.5443	4.335
Slab_F_7	Plate_3	Culex quinquefasciatus	Female	1.90262	11.4419	6.01378
Slab_F_8	Plate_3	Culex quinquefasciatus	Female	3.85009	18.7203	4.8623
Slab_F_10	Plate_3	Culex quinquefasciatus	Female	1.78652	5.80524	3.24948
Slab_F_11	Plate_3	Culex quinquefasciatus	Female	2.28911	10.0375	4.38491
Slab_F_12	Plate_3	Culex quinquefasciatus	Female	2.2291	9.08669	4.07639
Slab_F_13	Plate_3	Culex quinquefasciatus	Female	1.52313	4.78469	3.14136
Slab_F_14	Plate_3	Culex quinquefasciatus	Female	2.44311	5.20958	2.13235
Slab_F_15	Plate_3	Culex quinquefasciatus	Female	0.91182	3.6773	4.03292
Slab_F_16	Plate_3	Culex quinquefasciatus	Female	3.62391	13.4783	3.71926
Slab_F_22	Plate_Stage_2	Culex quinquefasciatus	Female	7.9331	48.8268	6.15481
Slab_F_24	Plate_Stage_2	Culex quinquefasciatus	Female	3.78263	15.7095	4.15307
Slab_F_25	Plate_Stage_2	Culex quinquefasciatus	Female	4.95996	26.1612	5.27449
Slab_M_1	Plate_Stage_1	Culex quinquefasciatus	Male	2.50538	6.51613	2.60086
Slab_M_2	Plate_Stage_1	Culex quinquefasciatus	Male	0.613546	1.82271	2.97078
Slab_M_3	Plate_Stage_1	Culex quinquefasciatus	Male	0.224294	0.679849	3.03107
Slab_M_4	Plate_Stage_1	Culex quinquefasciatus	Male	0.138315	0.413315	2.98821
Slab_M_5	Plate_Stage_1	Culex quinquefasciatus	Male	0.230579	0.603306	2.61649
Slab_M_6	Plate_Stage_1	Culex quinquefasciatus	Male	0.209868	0.640351	3.0512
Slab_M_7	Plate_Stage_1	Culex quinquefasciatus	Male	2.02998	7.10758	3.5013
Slab_M_8	Plate_Stage_1	Culex quinquefasciatus	Male	0.163316	0.712522	4.36285
Slab_M_9	Plate_Stage_1	Culex quinquefasciatus	Male	0.38986	1.41958	3.64126
Slab_M_10	Plate_Stage_1	Culex quinquefasciatus	Male	0.031632	0.139624	4.41401
Slab_M_11	Plate_Stage_2	Culex quinquefasciatus	Male	0.136964	0.671067	4.8996
Slab_M_12	Plate_Stage_2	Culex quinquefasciatus	Male	0.202047	0.355556	1.75977
Cel_L1_1	Plate_4	Culex pipiens molestus	L1	0.506379	1.54563	3.05233
Cel_L1_3	Plate_4	Culex pipiens molestus	L1	0.643011	1.52903	2.37793
Cel_L1_4	Plate_4	Culex pipiens molestus	L1	0.448048	1.37838	3.07641
Cel_L1_5	Plate_4	Culex pipiens molestus	L1	0.220164	0.819672	3.72301
Cel_L1_6	Plate_4	Culex pipiens molestus	L1	0.387029	1.14086	2.94775
Cel_L1_7	Plate_4	Culex pipiens molestus	L1	0.263918	1.21753	4.61328
Cel_L1_8	Plate_4	Culex pipiens molestus	L1	0.0599112	0.402367	6.71605
Cel_L1_9	Plate_4	Culex pipiens molestus	L1	0.215693	0.583333	2.70447
Cel_L1_10	Plate_4	Culex pipiens molestus	L1	0.100853	0.58742	5.82452
Cel_L1_11	Plate_4	Culex pipiens molestus	L1	0.170342	0.690598	4.05419
Cel_L1_12	Plate_4	Culex pipiens molestus	L1	0.184517	1.12784	6.11239
Cel_L1_13	Plate_4	Culex pipiens molestus	L1	0.0707816	0.248139	3.5057
Cel_L1_14	Plate_4	Culex pipiens molestus	L1	0.683698	2.50365	3.66192
Cel_L1_15	Plate_4	Culex pipiens molestus	L1	0.0642971	0.542706	8.44059
Cel_L1_16	Plate_4	Culex pipiens molestus	L1	0.229623	0.98773	4.30153
Cel_L1_18	Plate_Stage_3	Culex pipiens molestus	L1	0.344828	1.23399	3.57857
Cel_L1_19	Plate_Stage_3	Culex pipiens molestus	L1	0.376514	0.712954	1.89356
Cel_L1_22	Plate_Stage_4	Culex pipiens molestus	L1	0.484805	1.05499	2.17612
Cel_L1_23	Plate_Stage_4	Culex pipiens molestus	L1	0.562327	1.4169	2.5197
Cel_L1_25	Plate_Stage_4	Culex pipiens molestus	L1	0.362307	0.980504	2.70628
Cel_L2_5	Plate_4	Culex pipiens molestus	L2	0.0797546	0.571472	7.16538
Cel_L2_8	Plate_4	Culex pipiens molestus	L2	0.427611	2.66341	6.22857
Cel_L2_10	Plate_4	Culex pipiens molestus	L2	0.122605	0.421073	3.43437
Cel_L2_12	Plate_4	Culex pipiens molestus	L2	0.20102	0.484014	2.40778
Cel_L2_13	Plate_4	Culex pipiens molestus	L2	0.218274	0.65031	2.97933
Cel_L2_14	Plate_4	Culex pipiens molestus	L2	0.191388	1.77565	9.27778
Cel_L2_15	Plate_4	Culex pipiens molestus	L2	0.258265	1.56327	6.05294
Cel_L2_16	Plate_4	Culex pipiens molestus	L2	0.270757	1.13292	4.18429
Cel_L2_17	Plate_Stage_3	Culex pipiens molestus	L2	0.37078	1.26729	3.41791
Cel_L2_18	Plate_Stage_3	Culex pipiens molestus	L2	0.181296	0.716981	3.95475
Cel_L2_19	Plate_Stage_3	Culex pipiens molestus	L2	0.13594	0.424581	3.12329
Cel_L2_20	Plate_Stage_3	Culex pipiens molestus	L2	0.22381	0.675325	3.01741
Cel_L2_21	Plate_Stage_3	Culex pipiens molestus	L2	0.271389	0.731944	2.69703
Cel_L2_22	Plate_Stage_4	Culex pipiens molestus	L2	0.197674	0.486822	2.46275
Cel_L2_23	Plate_Stage_4	Culex pipiens molestus	L2	0.159281	0.405755	2.54743
Cel_L2_24	Plate_Stage_4	Culex pipiens molestus	L2	0.116892	0.32973	2.82081
Cel_L2_25	Plate_Stage_4	Culex pipiens molestus	L2	0.202647	0.487713	2.40672
Cel_L3_1	Plate_5	Culex pipiens molestus	L3	0.0281463	0.197279	7.00906
Cel_L3_3	Plate_5	Culex pipiens molestus	L3	0.00612219	0.0372347	6.08193
Cel_L3_5	Plate_5	Culex pipiens molestus	L3	0.191346	0.905769	4.73367
Cel_L3_6	Plate_5	Culex pipiens molestus	L3	0.280199	1.59402	5.68889
Cel_L3_7	Plate_5	Culex pipiens molestus	L3	0.0466515	0.236095	5.06083
Cel_L3_8	Plate_5	Culex pipiens molestus	L3	0.157788	1.04966	6.65236
Cel_L3_9	Plate_5	Culex pipiens molestus	L3	0.71987	4.98697	6.9276
Cel_L3_11	Plate_5	Culex pipiens molestus	L3	0.123004	0.497854	4.04745
Cel_L3_12	Plate_5	Culex pipiens molestus	L3	0.0280809	0.0937462	3.33843
Cel_L3_14	Plate_5	Culex pipiens molestus	L3	0.676613	4.39972	6.50256
Cel_L3_15	Plate_5	Culex pipiens molestus	L3	0.137591	0.970803	7.0557
Cel_L3_18	Plate_Stage_3	Culex pipiens molestus	L3	0.0932468	0.329091	3.52925
Cel_L3_20	Plate_Stage_3	Culex pipiens molestus	L3	0.0694118	0.24	3.45763
Cel_L3_22	Plate_Stage_4	Culex pipiens molestus	L3	0.0419492	0.128602	3.06566
Cel_L3_23	Plate_Stage_4	Culex pipiens molestus	L3	0.0780702	0.273183	3.4992
Cel_L3_24	Plate_Stage_4	Culex pipiens molestus	L3	0.0871622	0.473423	5.43152
Cel_L3_25	Plate_Stage_4	Culex pipiens molestus	L3	0.0343243	0.227568	6.62992
Cel_L4_1	Plate_5	Culex pipiens molestus	L4	0.0491618	0.153468	3.12169
Cel_L4_2	Plate_5	Culex pipiens molestus	L4	0.17902	0.970765	5.42267
Cel_L4_4	Plate_5	Culex pipiens molestus	L4	0.59157	2.89535	4.89435
Cel_L4_5	Plate_5	Culex pipiens molestus	L4	0.0287815	0.127626	4.43431
Cel_L4_6	Plate_5	Culex pipiens molestus	L4	0.0334409	0.128817	3.85209
Cel_L4_7	Plate_5	Culex pipiens molestus	L4	0.0740503	0.347245	4.68931
Cel_L4_8	Plate_5	Culex pipiens molestus	L4	0.367742	0.806452	2.19298
Cel_L4_9	Plate_5	Culex pipiens molestus	L4	0.129259	0.651852	5.04298
Cel_L4_10	Plate_5	Culex pipiens molestus	L4	0.167033	0.572894	3.42982
Cel_L4_11	Plate_5	Culex pipiens molestus	L4	0.54417	1.89929	3.49026
Cel_L4_12	Plate_5	Culex pipiens molestus	L4	0.332895	0.800439	2.40448
Cel_L4_13	Plate_5	Culex pipiens molestus	L4	0.231106	0.781106	3.37986
Cel_L4_14	Plate_5	Culex pipiens molestus	L4	0.163453	0.620144	3.79401
Cel_L4_15	Plate_5	Culex pipiens molestus	L4	0.18075	1.00326	5.55054
Cel_L4_16	Plate_5	Culex pipiens molestus	L4	0.387342	1.97468	5.09804
Cel_L4_18	Plate_Stage_3	Culex pipiens molestus	L4	0.221716	1.03341	4.66096
Cel_L4_19	Plate_Stage_3	Culex pipiens molestus	L4	0.362584	1.36066	3.75266
Cel_L4_20	Plate_Stage_3	Culex pipiens molestus	L4	0.329464	0.72619	2.20416
Cel_L4_21	Plate_Stage_3	Culex pipiens molestus	L4	0.161895	0.471774	2.91407
Cel_L4_22	Plate_Stage_4	Culex pipiens molestus	L4	0.421914	3.16121	7.49254
Cel_L4_23	Plate_Stage_4	Culex pipiens molestus	L4	0.580645	2.40645	4.14444
Cel_L4_24	Plate_Stage_4	Culex pipiens molestus	L4	0.706004	3.09317	4.38123
Cel_L4_25	Plate_Stage_4	Culex pipiens molestus	L4	0.124595	0.248649	1.99566
Cel_Ny_1	Plate_6	Culex pipiens molestus	Pupa	0.659609	2.86319	4.34074
Cel_Ny_2	Plate_6	Culex pipiens molestus	Pupa	0.433405	1.96983	4.545
Cel_Ny_3	Plate_6	Culex pipiens molestus	Pupa	0.514423	2.02644	3.93925
Cel_Ny_4	Plate_6	Culex pipiens molestus	Pupa	1.06522	2.86025	2.68513
Cel_Ny_5	Plate_6	Culex pipiens molestus	Pupa	1.19469	6.98562	5.84722
Cel_Ny_6	Plate_6	Culex pipiens molestus	Pupa	0.780083	4.04564	5.18617
Cel_Ny_7	Plate_6	Culex pipiens molestus	Pupa	0.925338	4.57303	4.94201
Cel_Ny_8	Plate_6	Culex pipiens molestus	Pupa	0.304587	1.19817	3.93373
Cel_Ny_9	Plate_6	Culex pipiens molestus	Pupa	0.41601	0.909886	2.18717
Cel_Ny_10	Plate_6	Culex pipiens molestus	Pupa	0.94293	1.59966	1.69648
Cel_Ny_11	Plate_6	Culex pipiens molestus	Pupa	0.807514	1.36994	1.69649
Cel_Ny_12	Plate_6	Culex pipiens molestus	Pupa	0.779585	1.20583	1.54676
Cel_Ny_13	Plate_6	Culex pipiens molestus	Pupa	0.284232	0.899378	3.16423
Cel_Ny_14	Plate_6	Culex pipiens molestus	Pupa	0.390797	0.783654	2.00527
Cel_Ny_15	Plate_6	Culex pipiens molestus	Pupa	0.835603	1.69261	2.02561
Cel_Ny_16	Plate_6	Culex pipiens molestus	Pupa	0.363337	0.694841	1.91239
Cel_Ny_17	Plate_Stage_3	Culex pipiens molestus	Pupa	0.410165	0.966903	2.35735
Cel_Ny_18	Plate_Stage_3	Culex pipiens molestus	Pupa	0.203871	0.444086	2.17827
Cel_Ny_19	Plate_Stage_3	Culex pipiens molestus	Pupa	1.05444	1.39113	1.31931
Cel_Ny_20	Plate_Stage_3	Culex pipiens molestus	Pupa	0.892857	1.70779	1.91273
Cel_Ny_21	Plate_Stage_3	Culex pipiens molestus	Pupa	0.62906	0.962393	1.52989
Cel_F_1	Plate_6	Culex pipiens molestus	Female	1.60593	4.60741	2.869
Cel_F_2	Plate_6	Culex pipiens molestus	Female	1.43881	4.78209	3.32365
Cel_F_3	Plate_6	Culex pipiens molestus	Female	0.683333	2.54167	3.71951
Cel_F_4	Plate_6	Culex pipiens molestus	Female	1.03861	3.72587	3.58736
Cel_F_5	Plate_6	Culex pipiens molestus	Female	0.133853	0.968807	7.23783
Cel_F_7	Plate_6	Culex pipiens molestus	Female	0.348189	1.71727	4.932
Cel_F_8	Plate_6	Culex pipiens molestus	Female	0.264438	1.01621	3.84291
Cel_F_9	Plate_6	Culex pipiens molestus	Female	1.01657	2.36686	2.32829
Cel_F_10	Plate_6	Culex pipiens molestus	Female	0.746781	1.54363	2.06705
Cel_F_11	Plate_6	Culex pipiens molestus	Female	1.94753	3.11806	1.60104
Cel_F_12	Plate_6	Culex pipiens molestus	Female	1.06256	1.78749	1.68225
Cel_F_13	Plate_6	Culex pipiens molestus	Female	0.899666	1.34114	1.49071
Cel_F_14	Plate_6	Culex pipiens molestus	Female	0.456542	1.58178	3.46469
Cel_F_15	Plate_6	Culex pipiens molestus	Female	0.347477	0.641628	1.84653
Cel_F_16	Plate_6	Culex pipiens molestus	Female	0.87395	0.703081	0.804487
Cel_F_21	Plate_Stage_3	Culex pipiens molestus	Female	0.43867	1.4064	3.20606
Cel_F_22	Plate_Stage_4	Culex pipiens molestus	Female	0.619979	0.00833235	0.0134397
Cel_F_23	Plate_Stage_4	Culex pipiens molestus	Female	0.585423	1.20376	2.05622
Cel_F_25	Plate_Stage_4	Culex pipiens molestus	Female	0.793602	0.791318	0.997121
Cel_M_1	Plate_Stage_4	Culex pipiens molestus	Male	0.0186991	0.143213	7.6588
Cel_M_2	Plate_Stage_4	Culex pipiens molestus	Male	0.0803245	0.329953	4.10774
Cel_M_3	Plate_Stage_4	Culex pipiens molestus	Male	0.511944	0.491389	0.959848
Cel_M_4	Plate_Stage_4	Culex pipiens molestus	Male	0.144327	0.401055	2.77879
Cel_M_5	Plate_Stage_4	Culex pipiens molestus	Male	0.0403013	0.104269	2.58723
Cel_M_6	Plate_Stage_4	Culex pipiens molestus	Male	0.363118	0.601521	1.65654
Cel_M_8	Plate_Stage_4	Culex pipiens molestus	Male	0.121514	0.378984	3.11885
Cel_M_9	Plate_Stage_4	Culex pipiens molestus	Male	0.0964521	0.219472	2.27545
